# Supplementary material for: Pathology Tissue-quantitative Mass Spectrometry Analysis to Profile Histone Post-translational Modification Patterns in Patient Samples
Source: Mol Cell Proteomics. 2015 Oct 13;15(3):866–77. doi: 10.1074/mcp.M115.054510 (PMC4813706; doi:10.1074/mcp.M115.054510)
Supplement: Supplemental Data [file 10.1074_M115.054510_mcp.M115.054510-2.xlsx]

## Sheet: legend
Spreadsheet #	Samples analyzed
1	mouse spleen	frozen	biological replicate a		AUC = area under the curve
			biological replicate b		%RA = % relative abundances
		FFPE	biological replicate a
			biological replicate b
2	mouse liver	frozen	technical replicate a
			technical replicate b
		FFPE	technical replicate a
			technical replicate b
3	mouse spleen (6 years)	frozen	technical replicate a
			technical replicate b
		FFPE	technical replicate a
			technical replicate b
4	Best peptide scores obtained for FFPE and frozen samples

## Sheet: #1- spleen
Peptide		AUC				%
		Frozen a	Frozen b	FFPE a	FFPE b	Frozen a	Frozen b	FFPE a	FFPE b
Histone H3	3-8 unmod	1.47604e+11	1.61586e+11	2.75607e+11	9.70614e+10	92.4926	92.1385	92.8493	93.2582
	K4me1	1.18166e+10	1.36106e+10	2.08622e+10	6.86173e+09	7.40465	7.76094	7.02827	6.59287
	K4me2	1.63907e+08	1.76306e+08	3.63474e+08	1.55033e+08	0.102709	0.100532	0.122451	0.148958
	K4ac	1.7861e+09	2.50442e+09	4.9946e+09	1.97129e+09	1.11922	1.42806	1.68263	1.89405
	Area tot	1.59584e+11	1.75373e+11	2.96833e+11	1.04078e+11
	9-17 unmod	7.937e+10	1.02859e+11	1.32012e+11	6.24008e+10	27.5179	24.4214	26.3485	25.6522
	K9me1 or K14me1	3.26719e+10	4.73186e+10	5.80011e+10	1.5488e+10	11.3275	11.2346	11.5765	6.36691
	K9me2	4.87255e+10	7.75854e+10	8.70614e+10	4.69749e+10	16.8933	18.4207	17.3767	19.3108
	K9me3	2.19954e+10	3.3675e+10	3.62838e+10	1.93078e+10	7.62589	7.99529	7.24193	7.9372
	K14ac	4.39436e+10	6.08639e+10	7.45174e+10	4.19507e+10	15.2354	14.4506	14.873	17.2454
	K9me1/K14ac	2.09987e+10	3.25735e+10	3.84139e+10	1.15629e+10	7.28034	7.73377	7.66707	4.75334
	K9me2/K14ac	2.9426e+10	4.85784e+10	5.4095e+10	3.27761e+10	10.2021	11.5337	10.7969	13.4738
	K9me3/K14ac	9.16847e+09	1.45351e+10	1.55419e+10	9.262e+09	3.17874	3.45099	3.10203	3.80749
	K9ac/K14ac	2.13114e+09	3.19605e+09	5.0972e+09	3.53433e+09	0.738873	0.758822	1.01736	1.45292
	K9me1/K14ac			4.37538e+09	1.3441e+09	0	0	0.873288	0.552542
	K9me2/K14ac				2.17681e+08	0	0	0	0.0894857
	K9me3/K14ac			2.24939e+08	9.14584e+07	0	0	0.0448959	0.0375974
	K9 form			1.05089e+08	1.05089e+08	0	0	0.0209749	0.0432008
	Area tot	2.88431e+11	4.21185e+11	5.01024e+11	2.43258e+11
	18-26 unmod	4.82377e+11	5.20274e+11	7.389e+11	3.03781e+11	78.9222	77.6935	78.4219	73.5553
	K18ac or K23ac	1.24131e+11	1.43321e+11	1.94983e+11	1.0276e+11	20.3092	21.4024	20.6941	24.8815
	K18ac/K23ac	4.69801e+09	6.05392e+09	8.32944e+09	6.45603e+09	0.768646	0.904044	0.88403	1.56322
	K18me1/K23unmod	6.60287e+09	6.8492e+09	2.21315e+10	7.43855e+09	1.0803	1.02281	2.34888	1.80112
	K18me1/K23me1	5.49478e+07	5.49478e+07	2.85461e+09	1.35765e+08	0.00899007	0.00820547	0.302969	0.0328732
	K18form or K23form	3.21181e+08	2.82849e+08	2.81587e+09	8.84479e+08	0.0525488	0.0422384	0.298857	0.214161
	Area tot	6.11206e+11	6.69649e+11	9.42212e+11	4.12996e+11
	73-83 unmod	1.61956e+11	2.55429e+11	3.73491e+11	1.45048e+11	92.2999	92.5745	86.942	89.6008
	K79me1	1.09724e+10	1.42982e+10	4.61346e+10	1.28948e+10	6.25326	5.18208	10.7393	7.96552
	K79me2	9.01222e+08	2.56397e+09	4.47588e+09	1.04078e+09	0.513614	0.929256	1.04191	0.642922
	K79ac	1.63751e+09	3.62589e+09	5.4851e+09	2.89888e+09	0.933229	1.31412	1.27683	1.79073
	K79form	3.37335e+07		1.60724e+09	8.28873e+08	0.019225	0	0.374137	0.512021
	Area tot	1.75467e+11	2.75917e+11	4.29586e+11	1.61882e+11
	27-40 unmod	8.27409e+09	1.31051e+10	1.15942e+10	6.32635e+09	23.5234	23.0375	19.6106	21.9177
	K27me1	1.27822e+10	1.97274e+10	2.04009e+10	1.00023e+10	36.34	34.6789	34.5064	34.6531
	K36me1	9.69393e+08	1.41782e+09	1.60566e+09	6.66491e+08	2.756	2.4924	2.71585	2.30906
	K27me2	7.20053e+09	1.278e+10	1.34381e+10	6.31608e+09	20.4712	22.4661	22.7294	21.8821
	K36me2	2.45005e+08	7.8969e+08	5.06844e+08	4.19327e+08	0.696554	1.3882	0.857284	1.45276
	K27me3	6.05908e+08	7.46425e+08	1.04542e+09	3.32596e+08	1.72261	1.31215	1.76823	1.15228
	K36me3	7.96387e+07	2.29195e+08	1.69375e+08	8.91335e+07	0.226414	0.402904	0.286484	0.308804
	K27me1/K36me1	1.73981e+09	3.10232e+09	3.7106e+09	1.81298e+09	4.9463	5.4536	6.27616	6.28108
	K27me1/K37me1	5.86893e+08	1.44907e+09	1.3981e+09	6.36187e+08	1.66855	2.54733	2.36477	2.20408
	K27me2/K36me1			5.75183e+07	2.25707e+07	0	0	0.0972873	0.0781964
	K27me1/K36me2	2.34549e+09	2.87921e+09	3875717517	1.96841e+09	6.66828	5.06138	6.55545	6.81959
	K27me2/K37me1			6.37409e+07	4.6739e+07	0	0	0.107812	0.161928
	K27me2/K36me2	3.44948e+08	6.59586e+08	1.25591e+09	2.24957e+08	0.980692	1.15949	2.12426	0.779364
	K27me3/K36me1	2.23156e+08	2.83859e+08	3.23166e+08	1.37165e+08	0.634437	0.498997	0.546608	0.475208
	K27me1/K36me2	1.50203e+08	1.44905e+08	4.36752e+08	9.6954e+07	0.42703	0.25473	0.738729	0.335898
	K27ac		1.60609e+08		3.3507e+07	0	0.282336	0	0.116085
	K27me1/K36me1/K37me1					0	0	0	0
	K27me1/K36me2/K37me1 or K27me1/K36me1/K37me2 or K27me2/K36me1/K37me1	1.63655e+09		7.74442e+08	3.11184e+08	4.65275	0	1.3099	1.0781
	K27form or K36form					0	0	0	0
	Area tot	3.51739e+10	5.68858e+10	5.91221e+10	2.88641e+10
Histone H4	4-17 unmod	9.84104e+10	2.35819e+11	2.63427e+11	1.63726e+11	44.5971	47.2113	44.2047	42.114
	Mono-Acetyl K	9.80157e+10	2.17654e+11	2.63713e+11	1.74388e+11	44.4182	43.5745	44.2527	44.8563
	Di-Acetyl K	2.07848e+10	3.97649e+10	5.68059e+10	4.19881e+10	9.41915	7.96098	9.53236	10.8002
	Tri-Acetyl K	3.13396e+09	5.70129e+09	1.04022e+10	7.57045e+09	1.42023	1.1414	1.74554	1.94728
	Tetra-Acetyl K	3.20736e+08	5.58905e+08	1.57786e+09	1.09712e+09	0.145349	0.111893	0.264774	0.282203
	Mono-me	1.15565e+08	1.03979e+08	1.02487e+08	3.83983e+09	0.052371	0.0208166	0.017198	0.987687
	K5me/1K16ac or K8me1/K16ac or K12ac/K16me1	1.71204e+08	1.67102e+08	9.336e+07	3.20032e+09	0.0775854	0.0334539	0.0156664	0.823191
	K5form or K8form or K12form	4.72987e+08		2.45106e+07	1.03927e+09	0.214345	0	0.00411302	0.267324
	Area tot	2.20666e+11	4.99498e+11	5.95927e+11	3.8877e+11

## Sheet: #2- liver
Peptide		AUC				%
		Frozen a	Frozen b	FFPE a	FFPE b	Frozen a	Frozen b	FFPE a	FFPE b
Histone H3	3-8 unmod	1.43842e+11	1.42532e+11	7.82605e+09	7.18027e+09	91.9791	92.4719	89.779	89.6964
	K4me1	1.21999e+10	1.13425e+10	8.68683e+08	8.0749e+08	7.8012	7.3588	9.96538	10.0872
	K4me2	3.43524e+08	2.60993e+08	2.22785e+07	1.73182e+07	0.219665	0.169327	0.255574	0.216341
	K4ac	6.43938e+09	6.36333e+09	3.56314e+08	3.28671e+08	4.11764	4.1284	4.08757	4.10578
	Area tot	1.56385e+11	1.54135e+11	8.71701e+09	8.00508e+09
	9-17 unmod	4.47866e+10	4.2805e+10	4.95374e+09	4.61635e+09	22.0942	21.9295	20.0764	19.3748
	K9me1 or K14me1	3.31356e+10	3.32632e+10	3.99535e+09	3.68084e+09	16.3465	17.0411	16.1923	15.4484
	K9me2	3.77653e+10	3.49858e+10	3.76537e+09	3.91005e+09	18.6304	17.9236	15.2602	16.4104
	K9me3	3.86729e+09	3.77148e+09	7.96318e+08	8.18388e+08	1.90781	1.93217	3.2273	3.43476
	K14ac	2.83993e+10	2.76519e+10	3.71047e+09	3.50439e+09	14.01	14.1664	15.0377	14.7079
	K9me1/K14ac	2.4629e+10	2.43768e+10	3.45689e+09	3.28362e+09	12.15	12.4885	14.01	13.7813
	K9me2/K14ac	2.55085e+10	2.39519e+10	3.13144e+09	3.17891e+09	12.5839	12.2708	12.691	13.3418
	K9me3/K14ac	1.71606e+09	1.55593e+09	4.05946e+08	3.92821e+08	0.84657	0.79712	1.64521	1.64866
	K9ac/K14ac	2.90009e+09	2.83181e+09	4.58879e+08	4.41267e+08	1.43067	1.45077	1.85974	1.85199
	K9me1/K14ac					0	0	0	0
	K9me2/K14ac					0	0	0	0
	K9me3/K14ac					0	0	0	0
	K9 form					0	0	0	0
	Area tot	2.02708e+11	1.95194e+11	2.46744e+10	2.38266e+10
	18-26 unmod	2.20235e+11	2.19913e+11	2.06667e+10	2.05815e+10	70.3532	70.8393	69.3785	69.3697
	K18ac or K23ac	8.57132e+10	8.36829e+10	8.35279e+09	8.3387e+09	27.3807	26.9563	28.0405	28.1055
	K18ac/K23ac	7.09366e+09	6.8434e+09	7.68825e+08	7.49092e+08	2.26604	2.20442	2.58097	2.52481
	K18me1/K23unmod	1.27209e+09	1.15502e+09	8.30642e+08	8.31919e+08	0.406363	0.372059	2.78849	2.80398
	K18me1/K23me1					0	0	0	0
	K18form or K23form			1.60988e+08	1.25619e+08	0	0	0.54044	0.423399
	Area tot	3.13042e+11	3.10439e+11	2.97883e+10	2.96693e+10
	73-83 unmod	6.62216e+10	6.40056e+10	8.77662e+09	1.00266e+10	78.0238	78.0102	73.1691	74.6867
	K79me1	1.39565e+10	1.33166e+10	2.46948e+09	2.566e+09	16.4438	16.2303	20.5876	19.1138
	K79me2	2.2319e+09	2.33901e+09	3.7385e+08	4.29745e+08	2.62967	2.85079	3.11672	3.20111
	K79ac	2.46361e+09	2.38653e+09	3.75031e+08	4.02529e+08	2.90268	2.90872	3.12657	2.99838
	K79form			1.9022e+08	1.92418e+08	0	0	1.58583	1.43329
	Area tot	8.48736e+10	8.20477e+10	1.1995e+10	1.34249e+10
	27-40 unmod	6.4377e+08	6.53632e+08	6.528e+07	6.91402e+07	6.76933	7.08178	6.19265	6.48611
	K27me1	2.26497e+09	2.12373e+09	1.44086e+08	1.39873e+08	23.8165	23.0095	13.6685	13.1216
	K36me1	1.33268e+08	1.06411e+08	6.77657e+06	7.27858e+06	1.40133	1.15291	0.642846	0.682811
	K27me2	3.33266e+09	3.35401e+09	4.08665e+08	4.23163e+08	35.0434	36.339	38.7672	39.6973
	K36me2					0	0	0	0
	K27me3	1.67598e+08	1.76843e+08	7.07919e+07	6.64966e+07	1.76232	1.916	6.71553	6.23811
	K36me3	8.4215e+06	9.11284e+06			0.0885532	0.098733	0	0
	K27me1/K36me1	2.27827e+09	2.25554e+09	2.23958e+08	2.30016e+08	23.9564	24.4377	21.2453	21.5781
	K27me1/K37me1	1.41102e+08	1.3908e+08	4.50477e+07	4.78116e+07	1.48371	1.50686	4.27336	4.48525
	K27me2/K36me1					0	0	0	0
	K27me1/K36me2	3.8518e+08	2.58691e+08	4.02115e+07	3.52878e+07	4.05022	2.80279	3.81458	3.31038
	K27me2/K37me1					0	0	0	0
	K27me2/K36me2	1.5485e+08	1.52734e+08	4.93352e+07	4.69062e+07	1.62827	1.65479	4.68009	4.40032
	K27me3/K36me1	9.77753e+07	1.03353e+08	5.05022e+07	5.34386e+07	1.02812	1.11978	4.79079	5.01313
	K27me1/K36me2					0	0	0	0
	K27ac					0	0	0	0
	K27me1/K36me1/K37me1					0	0	0	0
	K27me1/K36me2/K37me1 or K27me1/K36me1/K37me2 or K27me2/K36me1/K37me1					0	0	0	0
	K27form or K36form					0	0	0	0
	Area tot	9.5101e+09	9.22978e+09	1.05415e+09	1.06597e+09
Histone H4	4-17 unmod	2.53493e+10	2.46186e+10	1.75326e+10	1.73549e+10	44.8074	44.8799	42.334	42.0425
	Mono-Acetyl K	2.40358e+10	2.33106e+10	1.78653e+10	1.79148e+10	42.4855	42.4953	43.1373	43.3988
	Di-Acetyl K	5.97232e+09	5.73782e+09	4.96764e+09	4.95747e+09	10.5566	10.4601	11.9948	12.0095
	Tri-Acetyl K	1.04465e+09	1.01257e+09	8.89301e+08	8.94621e+08	1.84651	1.84591	2.1473	2.16723
	Tetra-Acetyl K	1.71938e+08	1.74903e+08	1.60094e+08	1.57664e+08	0.303917	0.318849	0.38656	0.381944
	Mono-me					0	0	0	0
	K5me/1K16ac or K8me1/K16ac or K12ac/K16me1					0	0	0	0
	K5form or K8form or K12form					0	0	0	0
	Area tot	5.6574e+10	5.48545e+10	4.14149e+10	4.12794e+10

## Sheet: #3- spleen 6 years
Peptide		AUC				%
		Frozen a	Frozen b	FFPE a	FFPE b	Frozen a	Frozen b	FFPE a	FFPE b
Histone H3	3-8 unmod	9.24763e+10	8.78281e+10	1.69209e+10	1.77011e+10	90.3103	89.1963	84.1365	83.4219
	K4me1	9.38593e+09	1.01093e+10	3.13424e+09	3.47749e+09	9.16609	10.2668	15.5845	16.3888
	K4me2	5.36151e+08	5.28694e+08	5.61016e+07	4.01727e+07	0.523593	0.53693	0.278956	0.189326
	K4ac	5.03801e+09	4.82843e+09	8.746e+08	9.08701e+08	4.92001	4.90364	4.34882	4.28254
	Area tot	1.02398e+11	9.84661e+10	2.01112e+10	2.12187e+10
	9-17 unmod	4.37174e+10	4.4045e+10	1.5921e+10	1.67725e+10	24.587	24.5517	20.6536	20.1533
	K9me1 or K14me1	2.09185e+10	2.10025e+10	9.0735e+09	9.75467e+09	11.7647	11.7072	11.7706	11.7209
	K9me2	2.19416e+10	2.19932e+10	8.45775e+09	9.53615e+09	12.3401	12.2595	10.9719	11.4583
	K9me3	6.92078e+09	7.10641e+09	3.32729e+09	3.72844e+09	3.8923	3.96128	4.31635	4.47997
	K14ac	4.07318e+10	4.14497e+10	1.78412e+10	1.86318e+10	22.9079	23.105	23.1446	22.3873
	K9me1/K14ac	2.01926e+10	1.97855e+10	1.04777e+10	1.13694e+10	11.3565	11.0289	13.5922	13.6611
	K9me2/K14ac	1.71332e+10	1.76231e+10	7.93653e+09	9.02513e+09	9.63584	9.8235	10.2957	10.8443
	K9me3/K14ac	3.21956e+09	3.32156e+09	1.77764e+09	2.01284e+09	1.8107	1.85151	2.30606	2.41857
	K9ac/K14ac	3.03169e+09	3.07026e+09	2.27323e+09	2.39374e+09	1.70504	1.71143	2.94896	2.87624
	K9me1/K14ac			3.68542e+08	3.97683e+08	0	0	0.478093	0.477843
	K9me2/K14ac			3.79243e+08	4.27102e+08	0	0	0.491975	0.513192
	K9me3/K14ac					0	0	0	0
	K9 form					0	0	0	0
	Area tot	1.77807e+11	1.79397e+11	7.70858e+10	8.32247e+10
	18-26 unmod	2.10567e+11	2.2359e+11	8.11651e+10	8.26251e+10	69.1107	69.4587	63.0072	63.0458
	K18ac or K23ac	8.49558e+10	8.88886e+10	4.20063e+10	4.2757e+10	27.8836	27.6135	32.6089	32.625
	K18ac/K23ac	9.15771e+09	9.42482e+09	5.64725e+09	5.67365e+09	3.00568	2.92785	4.38388	4.32919
	K18me1/K23unmod	3.45172e+08	3.40165e+08	2.94509e+09	3.02334e+09	0.11329	0.105673	2.28623	2.30691
	K18me1/K23me1			2.38804e+08	2.42747e+08	0	0	0.18538	0.185224
	K18form or K23form	1.286e+08	1.29274e+08	2.31442e+09	2.31194e+09	0.0422083	0.0401592	1.79665	1.76409
	Area tot	3.0468e+11	3.21903e+11	1.28819e+11	1.31056e+11
	73-83 unmod	7.881e+10	7.15864e+10	1.57046e+10	1.55232e+10	88.2058	87.681	55.7068	57.2622
	K79me1	5.95121e+09	5.87758e+09	1.09414e+10	1.01428e+10	6.66072	7.19901	38.8112	37.415
	K79me2	6.4404e+08	5.74899e+08	8.22005e+08	6.99917e+08	0.720823	0.704152	2.9158	2.58187
	K79ac	3.94263e+09	3.60531e+09	7.23439e+08	7.43021e+08	4.41268	4.41588	2.56617	2.74088
	K79form					0	0	0	0
	Area tot	8.93479e+10	8.16442e+10	2.81914e+10	2.71089e+10
	27-40 unmod	7.36018e+09	7.3773e+09	1.92132e+09	1.94733e+09	22.8576	22.1752	19.6433	20.4899
	K27me1	1.55408e+10	1.66786e+10	4.95663e+09	5.13763e+09	48.2631	50.1338	50.6759	54.0584
	K36me1					0	0	0	0
	K27me2	4.62518e+09	4.71346e+09	1.16546e+09	1.00266e+09	14.3639	14.168	11.9155	10.5501
	K36me2	4.71637e+08	4.83727e+08	1.08879e+08	9.39445e+07	1.46471	1.45402	1.11316	0.988489
	K27me3	2.90733e+08	3.04348e+08	6.4622e+07	5.31337e+07	0.902893	0.914833	0.660686	0.559076
	K36me3					0	0	0	0
	K27me1/K36me1	9.64083e+08	9.85809e+08	3.32298e+08	2.75467e+08	2.99404	2.96322	3.39736	2.89848
	K27me1/K37me1	8.70723e+08	8.36359e+08	1.73403e+08	1.47789e+08	2.7041	2.51399	1.77285	1.55505
	K27me2/K36me1	2.75871e+06	3.57991e+06	4.33575e+07	3.4964e+07	0.00856741	0.0107608	0.443281	0.367893
	K27me1/K36me2	1.91941e+09	1.73223e+09	9.61215e+08	7.75214e+08	5.96087	5.20688	9.82733	8.15684
	K27me2/K37me1					0	0	0	0
	K27me2/K36me2	1.54626e+08	1.52775e+08	5.38519e+07	3.57139e+07	0.480202	0.459222	0.550574	0.375783
	K27me3/K36me1	7.16632e+07	7.30218e+07	2.30217e+07	1.88302e+07	0.222556	0.219494	0.23537	0.198132
	K27me1/K36me2	1.43657e+08	1.31622e+08	2.9585e+07	2.44287e+07	0.446138	0.39564	0.302473	0.25704
	K27ac					0	0	0	0
	K27me1/K36me1/K37me1			1.72283e+07	1.75168e+07	0	0	0.17614	0.184313
	K27me1/K36me2/K37me1 or K27me1/K36me1/K37me2 or K27me2/K36me1/K37me1	2.15918e+08	2.04883e+08	6.74728e+07	7.29033e+07	0.670551	0.615853	0.689832	0.767093
	K27form or K36form			8.91365e+07	8.45576e+07	0	0	0.911319	0.88972
	Area tot	3.22001e+10	3.32682e+10	9.78104e+09	9.50385e+09
Histone H4	4-17 unmod	4.05846e+10	4.05846e+10	2.26653e+10	2.09224e+10	44.5182	44.5182	33.812	33.8477
	Mono-Acetyl K	3.9018e+10	3.9018e+10	2.94397e+10	2.7209e+10	42.7999	42.7999	43.918	44.018
	Di-Acetyl K	9.63474e+09	9.63474e+09	1.14206e+10	1.05034e+10	10.5686	10.5686	17.0372	16.9921
	Tri-Acetyl K	1.72154e+09	1.72154e+09	2.98087e+09	2.71261e+09	1.8884	1.8884	4.44685	4.38838
	Tetra-Acetyl K	2.05063e+08	2.05063e+08	5.26865e+08	4.65939e+08	0.224939	0.224939	0.785975	0.753782
	Mono-me	1.67247e+08	1.71138e+08	1.00498e+10	9.40153e+09	0.183458	0.187726	14.9923	15.2095
	K5me/1K16ac or K8me1/K16ac or K12ac/K16me1	4.73453e+07	1.84927e+08	2.71406e+09	9.16222e+09	0.0519343	0.202851	4.04883	14.8224
	K5form or K8form or K12form					0	0	0	0
	Area tot	9.11639e+10	9.11639e+10	6.70333e+10	6.18134e+10

## Sheet: #4- Peptide scores
Peptide		Best peptide scores
		Frozen	FFPE
Histone H3	3-8 unmod	170.17	167.25
	K4me1	154.35	131.3
	K4me2	134.06
	9-17 unmod	136.57	131.62
	K9me1 or K14me1	136.99	131.5
	K9me2	136.52	125.7
	K9me3	147.75	135.55
	K14ac	132.01	138.08
	K9me1/K14ac	144.65	138.08
	K9me2/K14ac	138.22	138.22
	K9me3/K14ac	119.68	135.86
	K9ac/K14ac	86.898	123.75
	K9me1/K14ac		125.82
	K9me2/K14ac		142.83
	K9me3/K14ac		109.29
	K9 form	101.9	123.86
	18-26 unmod	187.23	179.36
	K18ac or K23ac	200.56	169.65
	K18ac/K23ac		168.74
	K18me1 or K23me1	160.59	155.84
	K18me1/K23me1		111.46
	K18form or K23form	188.66	177.3
	73-83 unmod	240.37	259.35
	K79me1	214.67	217.14
	K79me2	300.71	286.93
	K79ac	96.626	102.3
	K79form	87.4	174.6
	27-40 unmod	261.35	280.97
	K27me1	286.09	280.97
	K36me1	220.19	272.09
	K27me2	213.3	235.3
	K36me2	177.5	174.6
	K27me3	203.85	162.37
	K36me3	154.07	146.5
	K27me1/K36me1	286.09	293.35
	K27me1/K37me1		167.55
	K27me1/K36me2	254.1	216.15
	K27me2/K36me1	207.5	227.41
	K27me2/K37me1		165.34
	K27me2/K36me2	185.62	107.14
	K27me3/K36me1	197.14	206.6
	K27me1/K36me2	159.08	171.29
	K27ac	91.812	76.357
	K27me1/K36me1/K37me1		173.68
	K27me1/K36me2/K37me1 or K27me1/K36me1/K37me2 or K27me2/K36me1/K37me1	145.17	168.59
	K27form or K36form		61.37
Histone H4	4-17 unmod	100.55	139.46
	Mono-Acetyl K	108.32	172.33
	Di-Acetyl K	141.54	140.82
	Tri-Acetyl K	105.14	128.76
	Mono-me	147.73	147.26
	K5me/1K16ac or K8me1/K16ac or K12ac/K16me1	86.288	162.72
	K5form or K8form or K12form	96.82	143.86
