# Supplementary material for: Pathology Tissue-quantitative Mass Spectrometry Analysis to Profile Histone Post-translational Modification Patterns in Patient Samples
Source: Mol Cell Proteomics. 2015 Oct 13;15(3):866–77. doi: 10.1074/mcp.M115.054510 (PMC4813706; doi:10.1074/mcp.M115.054510)
Supplement: Supplemental Data [file 10.1074_M115.054510_mcp.M115.054510-3.xlsx]

## Sheet: legend
Spreadsheet #	Samples analyzed
1	Biopsy 1	frozen	technical replicate a		AUC = area under the curve
			technical replicate b		AUC L/H ratios = ratios of AUC values for light and heavy channels						corrected AUC L/H ratios
			technical replicate c		correction factor = AUC L/H ratio for unmodified peptides
		FFPE	technical replicate a		corrected AUC L/H ratios = AUC ratio/correction factor
			technical replicate b		normalized corrected AUC ratios = corrected AUC ratios/average ratio
			technical replicate c
2	Biopsy 2	frozen	technical replicate a		%RA = % relative abundances
			technical replicate b		L/H %RA ratios = ratios of %RA values for light and heavy channels
			technical replicate c		normalized %RA ratios = %RA ratios/average ratio
		FFPE	technical replicate a
			technical replicate b
			technical replicate c
3	Biopsy 3	frozen	technical replicate a
			technical replicate b
			technical replicate c
		FFPE	technical replicate a
			technical replicate b
			technical replicate c
4	Summary of averages for Biopsies 1-3	Data shown on Figure S6
5	Best peptide scores obtained for FFPE and frozen samples

## Sheet: #1- Biopsy 1
Peptide	AUC												AUC L/H ratios						corrected AUC L/H ratios						corrected AUC L/H ratios (averages)		% RA												L/H %RA ratios						L/H %RA ratios (averages)
	Frozen a		Frozen b		Frozen c		FFPE a		FFPE b		FFPE c																Frozen a		Frozen b		Frozen c		FFPE a		FFPE b		FFPE c
	heavy	light	heavy	light	heavy	light	heavy	light	heavy	light	heavy	light	Frozen a	Frozen b	Frozen c	FFPE a	FFPE b	FFPE c	Frozen a	Frozen b	Frozen c	FFPE a	FFPE b	FFPE c	Frozen	FFPE	heavy	light	heavy	light	heavy	light	heavy	light	heavy	light	heavy	light	Frozen a	Frozen b	Frozen c	FFPE a	FFPE b	FFPE c	Frozen	FFPE
H3 K4unmod	4.19088e+10	4.54034e+10	3.66519e+10	3.97687e+10	4.1564e+10	4.52959e+10	2.94885e+10	7.55172e+09	3.03248e+10	7.78245e+09	3.10945e+10	7.96921e+09	1.08339	1.08504	1.08979	0.25609	0.256636	0.25629	0.956716	0.958173	0.962366	0.420745	0.421642	0.421074	0.959085	0.421154	81.3497	83.5948	79.4644	81.9614	80.8975	83.3235	76.1628	73.58	77.0414	74.0755	77.3027	74.9468	1.0276	1.03142	1.02999	0.966088	0.961503	0.969524	1.02967	0.965705
H3 K4me1	8.49426e+09	7.74247e+09	8.48413e+09	7.72127e+09	8.71088e+09	7.90466e+09	8.14438e+09	2.44652e+09	7.93958e+09	2.38798e+09	8.00737e+09	2.38596e+09	0.911494	0.910084	0.907448	0.300394	0.300769	0.29797	0.80492	0.803675	0.801347	0.493534	0.494151	0.489552	0.803314	0.492413	16.4883	14.2551	18.3943	15.9132	16.9543	14.5409	21.0352	23.8376	20.1708	22.7295	19.9068	22.4389	0.864557	0.865114	0.857655	1.13322	1.12685	1.1272	0.862442	1.12909
H3 K4me2	7.83346e+07	6.91262e+07	7.29477e+07	6.2809e+07	7.40761e+07	6.55766e+07	6.51199e+07	1.82607e+07	6.18799e+07	1.73848e+07	5.98486e+07	1.6748e+07	0.882448	0.861013	0.88526	0.280417	0.280944	0.279839	0.77927	0.760342	0.781754	0.460713	0.46158	0.459764	0.773788	0.460686	0.152056	0.127272	0.158157	0.129446	0.144177	0.120631	0.168191	0.177923	0.157208	0.165473	0.148787	0.157507	0.837006	0.818468	0.836685	1.05786	1.05258	1.05861	0.83072	1.05635
H3 K4ac	1.03546e+09	1.09868e+09	9.14696e+08	9.68504e+08	1.02966e+09	1.09535e+09	1.01975e+09	2.46779e+08	1.03546e+09	3.18286e+08	1.06263e+09	2.61233e+08	1.06105	1.05883	1.0638	0.242	0.307386	0.245837	0.936992	0.935025	0.939419	0.397596	0.505022	0.403899	0.937145	0.435506	2.00995	2.02284	1.98314	1.99604	2.00407	2.01495	2.63379	2.40448	2.63063	3.02954	2.64175	2.45678	1.00641	1.0065	1.00543	0.912935	1.15164	0.929981	1.00612	0.998186
tot	5.15168e+10	5.43137e+10	4.61237e+10	4.85213e+10	5.13786e+10	5.43615e+10	3.87178e+10	1.02633e+10	3.93618e+10	1.05061e+10	4.02243e+10	1.06331e+10
H3 K9unmod/K14unmod	1.00014e+11	9.99612e+10	1.024e+11	1.02503e+11	1.00546e+11	1.02817e+11	5.04264e+10	4.39305e+10	4.98275e+10	4.35162e+10	4.9203e+10	4.30492e+10	0.999469	1.00101	1.02259	0.87118	0.873337	0.874931	0.882609	0.88397	0.903022	1.43131	1.43486	1.43747	0.889867	1.43455	43.1616	42.0312	45.8441	44.0843	45.7724	43.7837	30.1113	34.827	30.7894	35.3062	31.9358	36.5969	0.973811	0.961613	0.956552	1.15661	1.1467	1.14595	0.963992	1.14975
H3 K9me1/K14unmod	5.77359e+10	5.64521e+10	5.8133e+10	5.89989e+10	5.67389e+10	5.89093e+10	4.05685e+10	3.02446e+10	4.04573e+10	3.02428e+10	4.01823e+10	2.92426e+10	0.977764	1.01489	1.03825	0.74552	0.747523	0.72775	0.863441	0.89623	0.916858	1.22486	1.22815	1.19566	0.892177	1.21622	24.9162	23.7367	26.0259	25.374	25.8296	25.0859	24.2248	23.9772	24.9994	24.537	26.0808	24.8596	0.952663	0.97495	0.971208	0.989777	0.981502	0.953179	0.966274	0.974819
H3 K9me2/K14unmod	2.12271e+10	2.12138e+10	1.32383e+10	1.32338e+10	1.18098e+10	1.42122e+10	1.71019e+10	9.57587e+09	1.40202e+10	8.00428e+09	1.02869e+10	5.6625e+09	0.999375	0.999663	1.20342	0.55993	0.570912	0.550455	0.882526	0.88278	1.06271	0.919942	0.937983	0.904375	0.942672	0.920767	9.16063	8.91988	5.92671	5.69154	5.37627	6.05209	10.2121	7.5915	8.66336	6.49415	6.67686	4.81379	0.973719	0.960319	1.12571	0.743382	0.749611	0.720965	1.01991	0.737986
H3 K9me3/K14unmod	8.73335e+08	8.73557e+08	5.12673e+08	5.12768e+08	5.65888e+08	5.61863e+08	1.05009e+09	6.4845e+08	7.47277e+08	5.16236e+08	5.76727e+08	3.85785e+08	1.00025	1.00019	0.992887	0.617516	0.690823	0.668921	0.883302	0.883242	0.876797	1.01455	1.13499	1.09901	0.881114	1.08285	0.376891	0.367309	0.229521	0.220529	0.257613	0.239263	0.627047	0.514075	0.461758	0.41884	0.374332	0.327962	0.974576	0.960821	0.928772	0.819835	0.907055	0.876127	0.954723	0.867672
H3 K9unmod/K14Acetyl	2.24034e+10	3.15208e+10	2.27632e+10	3.19577e+10	2.29521e+10	3.22939e+10	2.51962e+10	2.10414e+10	2.48618e+10	2.08015e+10	2.4552e+10	2.05017e+10	1.40697	1.40392	1.40701	0.835101	0.836686	0.835033	1.24246	1.23977	1.2425	1.37204	1.37464	1.37192	1.24158	1.37287	9.66828	13.2537	10.191	13.7442	10.4486	13.752	15.0455	16.6811	15.3626	16.877	15.9358	17.4289	1.37085	1.34866	1.31616	1.10871	1.09857	1.09369	1.34522	1.10033
H3 K9me1/K14Acetyl	1.91788e+10	1.93695e+10	1.94057e+10	1.92675e+10	1.95749e+10	1.95686e+10	2.21351e+10	1.38133e+10	2.19363e+10	1.37877e+10	2.19747e+10	1.36343e+10	1.00995	0.992881	0.999678	0.624045	0.628532	0.620454	0.891861	0.876791	0.882794	1.02528	1.03265	1.01938	0.883815	1.02577	8.27668	8.14442	8.68784	8.2865	8.9112	8.33309	13.2177	10.9509	13.5549	11.1864	14.263	11.5908	0.98402	0.953804	0.935125	0.828502	0.825267	0.812647	0.95765	0.822139
H3 K9me2/K14Acetyl	9.04467e+09	6.16362e+09	5.67152e+09	3.81883e+09	6.21201e+09	4.17527e+09	9.13438e+09	4.05957e+09	8.1549e+09	3.62261e+09	5.50813e+09	2.40013e+09	0.681464	0.673335	0.672129	0.444428	0.444225	0.435743	0.601786	0.594607	0.593542	0.730176	0.729843	0.715907	0.596645	0.725309	3.90326	2.59165	2.53912	1.64239	2.82793	1.77799	5.45445	3.21833	5.03908	2.93915	3.57512	2.04039	0.66397	0.646834	0.628726	0.590037	0.58327	0.57072	0.64651	0.581342
H3 K9Acetyl/K14Acetyl	1.24325e+09	2.27146e+09	1.24146e+09	2.2242e+09	1.26622e+09	2.29195e+09	1.85389e+09	2.82548e+09	1.82775e+09	2.76251e+09	1.78461e+09	2.75455e+09	1.82703	1.7916	1.81008	1.52408	1.51143	1.5435	1.61341	1.58212	1.59844	2.504	2.48321	2.5359	1.59799	2.50771	0.536531	0.955094	0.555795	0.956573	0.576428	0.976002	1.10702	2.23997	1.1294	2.24132	1.15833	2.34169	1.78013	1.72109	1.69319	2.02342	1.98452	2.02161	1.73147	2.00985
tot	2.31721e+11	2.37826e+11	2.23366e+11	2.32517e+11	2.19666e+11	2.3483e+11	1.67467e+11	1.26139e+11	1.61833e+11	1.23254e+11	1.54068e+11	1.17631e+11
H3 K18unmod/K23unmod	2.06101e+11	2.33099e+11	2.0714e+11	2.32853e+11	2.03939e+11	2.27556e+11	2.40799e+11	1.18173e+11	2.41226e+11	1.18159e+11	2.10305e+11	1.02427e+11	1.13099	1.12414	1.1158	0.490752	0.489826	0.487041	0.998755	0.992701	0.98534	0.806286	0.804763	0.800188	0.992265	0.803745	74.783	77.0168	75.0118	77.1659	75.1826	77.1346	81.0934	68.6273	81.6317	69.5597	82.4295	69.9845	1.02987	1.02872	1.02596	0.846275	0.852116	0.849022	1.02818	0.849137
H3 K18 (23) Acetyl/K23 (18) unmod	6.63537e+10	6.64565e+10	6.59285e+10	6.5866e+10	6.43442e+10	6.45201e+10	4.99531e+10	4.98106e+10	4.84895e+10	4.77614e+10	4.0122e+10	4.07594e+10	1.00155	0.999052	1.00273	0.997149	0.984984	1.01589	0.884447	0.882241	0.885493	1.63827	1.61829	1.66906	0.88406	1.64187	24.0761	21.9574	23.8748	21.8275	23.7206	21.8704	16.8226	28.9269	16.409	28.117	15.7259	27.8494	0.912	0.914249	0.922	1.71953	1.71351	1.77092	0.916083	1.73465
H3 K18Acetyl/K23Acetyl	3.14425e+09	3.1047e+09	3.07448e+09	3.0375e+09	2.97522e+09	2.93535e+09	6.18836e+09	4.21167e+09	5.78987e+09	3.94657e+09	4.70599e+09	3.17036e+09	0.987422	0.987971	0.986599	0.680579	0.681633	0.673686	0.87197	0.872455	0.871244	1.11816	1.11989	1.10684	0.87189	1.11497	1.14088	1.0258	1.11337	1.0066	1.09682	0.994995	2.08404	2.44587	1.95931	2.32334	1.84453	2.16619	0.899135	0.904108	0.907164	1.17362	1.18579	1.17439	0.903469	1.17793
tot	2.75599e+11	3.02661e+11	2.76143e+11	3.01757e+11	2.71259e+11	2.95011e+11	2.9694e+11	1.72195e+11	2.95505e+11	1.69867e+11	2.55133e+11	1.46357e+11
H3 K27/K36/K37unmod	5.64843e+08	3.86466e+08	6.08616e+08	4.13335e+08	5.79198e+08	4.00404e+08	6.65423e+08	2.28813e+08	7.13992e+08	2.44836e+08	7.21244e+08	2.38741e+08	0.684201	0.679139	0.691307	0.343861	0.342912	0.331013	0.604203	0.599732	0.610478	0.564949	0.56339	0.543841	0.604805	0.557393	13.1793	10.1637	13.9866	10.7027	13.1153	10.3984	14.6475	10.8513	13.5759	10.194	13.5469	9.95084	0.771186	0.765215	0.792846	0.740825	0.750893	0.734549	0.776416	0.742089
H3 K27me1	1.08002e+09	1.10699e+09	1.10993e+09	1.14722e+09	1.05749e+09	1.08011e+09	8.94977e+08	5.18261e+08	1.11282e+09	6.46259e+08	1.14356e+09	6.51894e+08	1.02497	1.0336	1.02138	0.579077	0.58074	0.570055	0.905126	0.912746	0.901962	0.9514	0.95413	0.936576	0.906611	0.947369	25.1998	29.1127	25.5073	29.7057	23.9457	28.0502	19.7006	24.5781	21.1592	26.9077	21.4791	27.1712	1.15528	1.1646	1.1714	1.24758	1.27168	1.265	1.16376	1.26142
H3 K36me1	2.94817e+08	1.14949e+08	3.16893e+08	1.25418e+08	3.06229e+08	1.18449e+08	2.80453e+08	5.5612e+07	3.61345e+08	7.38822e+07	3.52539e+08	7.12584e+07	0.389898	0.395773	0.386798	0.198293	0.204464	0.202129	0.34431	0.349498	0.341573	0.325788	0.335926	0.332089	0.345127	0.331268	6.87889	3.02305	7.28251	3.24752	6.9342	3.07608	6.17343	2.63735	6.87064	3.07616	6.62163	2.97008	0.439467	0.445934	0.44361	0.42721	0.447726	0.448543	0.443004	0.44116
H3 K27me2	5.01576e+08	6.23905e+08	4.86986e+08	6.08622e+08	4.804e+08	6.14428e+08	6.13344e+08	4.07682e+08	6.00169e+08	3.99002e+08	5.71059e+08	3.82809e+08	1.24389	1.24977	1.27899	0.664687	0.664815	0.670349	1.09845	1.10365	1.12945	1.09205	1.09226	1.10135	1.11052	1.09522	11.7032	16.4082	11.1914	15.7594	10.8781	15.9565	13.5012	19.334	11.4116	16.6129	10.726	15.9556	1.40203	1.40817	1.46685	1.43202	1.45578	1.48757	1.42568	1.45846
H3 K36me2	1.98039e+08	6.21171e+07	1.54417e+08	5.44262e+07	2.27836e+08	7.90169e+07	2.55252e+08	3.56184e+07	1.80993e+08	2.02139e+07	2.05472e+08	3.15981e+07	0.313661	0.352463	0.346814	0.139542	0.111683	0.153783	0.276987	0.311252	0.306264	0.229262	0.183491	0.252658	0.298168	0.221804	4.62078	1.63362	3.54864	1.40929	5.15909	2.05205	5.6187	1.68917	3.44141	0.841628	3.85931	1.31702	0.353538	0.397135	0.397754	0.300634	0.244559	0.341258	0.382809	0.295483
H3K27me3	6.57486e+07	1.27216e+08	6.29361e+07	1.17304e+08	6.50053e+07	1.23894e+08	7.5445e+07	8.3325e+07	7.37167e+07	7.74382e+07	7.02648e+07	7.68121e+07	1.93489	1.86387	1.9059	1.10445	1.05048	1.09318	1.70865	1.64594	1.68306	1.81456	1.7259	1.79605	1.67922	1.77884	1.53409	3.34567	1.44633	3.03744	1.47197	3.21749	1.66072	3.95162	1.40165	3.22422	1.31976	3.20156	2.18087	2.1001	2.18584	2.37946	2.3003	2.42587	2.1556	2.36854
H3 K27me2/K36me1	3.5762e+08	5.25654e+08	3.60654e+08	5.24701e+08	3.64239e+08	5.09561e+08	4.38023e+08	2.99613e+08	4.31353e+08	2.97475e+08	4.06112e+08	2.83149e+08	1.46987	1.45486	1.39897	0.684014	0.689634	0.697219	1.29801	1.28476	1.2354	1.12381	1.13304	1.1455	1.27272	1.13412	8.34424	13.8242	8.28817	13.5864	8.24778	13.2332	9.64191	14.2089	8.20176	12.3857	7.62786	11.8018	1.65674	1.63925	1.60445	1.47366	1.51013	1.54719	1.63348	1.51033
H3 K27me1/K36me2	3.98639e+08	2.17766e+08	3.91908e+08	2.16058e+08	3.26462e+08	1.7878e+08	4.46163e+08	1.2353e+08	6.95877e+08	1.95124e+08	7.40681e+08	2.0914e+08	0.546275	0.551298	0.54763	0.276873	0.280401	0.282362	0.482403	0.486839	0.4836	0.45489	0.460687	0.463908	0.484281	0.459829	9.30134	5.72707	9.0064	5.59451	7.39236	4.64289	9.8211	5.85832	13.2314	8.12421	13.9119	8.71704	0.615725	0.621171	0.628066	0.596504	0.614008	0.626587	0.621654	0.612366
H3 K27me1/K36me1	6.7718e+08	4.48857e+08	7.22971e+08	4.74999e+08	8.84012e+08	5.7514e+08	7.26682e+08	2.40739e+08	9.32083e+08	3.13838e+08	9.49491e+08	3.19056e+08	0.662833	0.65701	0.650602	0.331286	0.336706	0.336029	0.585333	0.580191	0.574532	0.544288	0.553194	0.552081	0.580019	0.549854	15.8005	11.8046	16.6146	12.2994	20.0174	14.9363	15.996	11.4169	17.7227	13.067	17.834	13.2984	0.747101	0.740282	0.746162	0.713733	0.737303	0.745678	0.744515	0.732238
H3 K27me2/K36me2	7.43031e+07	8.28306e+07	6.89822e+07	7.63303e+07	6.58023e+07	7.34032e+07	7.30578e+07	3.55179e+07	7.20168e+07	3.48399e+07	6.85737e+07	3.26669e+07	1.11477	1.10652	1.11551	0.486162	0.483775	0.476377	0.984426	0.977145	0.985084	0.798744	0.794821	0.782667	0.982218	0.792077	1.73369	2.17837	1.58528	1.97647	1.49002	1.90627	1.60817	1.68441	1.36933	1.4506	1.288	1.36157	1.25649	1.24677	1.27936	1.0474	1.05935	1.05712	1.26087	1.05462
H3 K27me3/K36me1	3.52284e+07	8.21882e+07	3.65656e+07	8.25442e+07	3.30461e+07	7.93662e+07	3.72745e+07	5.16033e+07	3.16806e+07	4.73436e+07	3.12801e+07	4.5139e+07	2.33301	2.25743	2.40168	1.38441	1.4944	1.44306	2.06023	1.99348	2.12087	2.27453	2.45524	2.37088	2.05819	2.36688	0.821976	2.16148	0.840312	2.13737	0.748291	2.06112	0.820501	2.44724	0.602377	1.9712	0.587524	1.88141	2.62961	2.54354	2.75444	2.98262	3.27237	3.20228	2.64253	3.15242
H3 K36me3/K27me1	3.78108e+07	2.34747e+07	3.0571e+07	2.09969e+07	2.64848e+07	1.80818e+07	3.68072e+07	2.83142e+07	5.32212e+07	5.15109e+07	6.37801e+07	5.69437e+07	0.620846	0.686826	0.682726	0.769257	0.967865	0.892813	0.548256	0.60652	0.6029	1.26386	1.59016	1.46685	0.585892	1.44029	0.882228	0.617363	0.70255	0.543686	0.599717	0.469581	0.810214	1.34278	1.01195	2.14471	1.19796	2.37344	0.699777	0.773876	0.783005	1.65731	2.11938	1.98123	0.752219	1.91931
tot	4.28582e+09	3.80241e+09	4.35143e+09	3.86196e+09	4.41621e+09	3.85063e+09	4.5429e+09	2.10863e+09	5.25927e+09	2.40176e+09	5.32406e+09	2.39921e+09
YRPGTVALR	3.71379e+10	4.38468e+10	3.64702e+10	4.28483e+10	3.62138e+10	4.21132e+10	4.65501e+10	2.96248e+10	3.53568e+10	2.25589e+10	3.55864e+10	2.27673e+10	1.18065	1.17489	1.1629	0.636406	0.638037	0.639776
YQKSTELLIR	9.50034e+10	1.0385e+11	9.11631e+10	9.95266e+10	9.27374e+10	1.01188e+11	1.02713e+11	5.91878e+10	9.65313e+10	5.5993e+10	9.38166e+10	5.45486e+10	1.09311	1.09174	1.09112	0.576242	0.58005	0.581438
Correction factor H3													1.1324			0.608658

## Sheet: #2- Biopsy 2
Peptide	AUC												AUC L/H ratios						corrected AUC L/H ratios						corrected AUC L/H ratios (averages)		% RA												L/H %RA ratios						L/H %RA ratios (averages)
	Frozen a		Frozen b		Frozen c		FFPE a		FFPE b		FFPE c																Frozen a		Frozen b		Frozen c		FFPE a		FFPE b		FFPE c
	heavy	light	heavy	light	heavy	light	heavy	light	heavy	light	heavy	light	Frozen a	Frozen b	Frozen c	FFPE a	FFPE b	FFPE c	Frozen a	Frozen b	Frozen c	FFPE a	FFPE b	FFPE c	Frozen	FFPE	heavy	light	heavy	light	heavy	light	heavy	light	heavy	light	heavy	light	Frozen a	Frozen b	Frozen c	FFPE a	FFPE b	FFPE c	Frozen	FFPE
H3 K4unmod	3.0018e+10	2.29683e+10	3.3817e+10	2.54789e+10	3.45873e+10	2.59353e+10	2.67847e+10	4.74478e+09	2.93964e+10	5.17283e+09	2.92881e+10	5.14508e+09	0.765153	0.753435	0.74985	0.177146	0.175968	0.175671	0.952819	0.938227	0.933764	0.348381	0.346065	0.345482	0.941603	0.346643	87.3807	87.9996	87.2175	87.7222	87.6094	88.0188	78.6694	75.576	77.4721	74.1209	77.7674	74.5532	1.00708	1.00579	1.00467	0.960679	0.956744	0.95867	1.00585	0.958697
H3 K4me1	3.65803e+09	2.65615e+09	4.19098e+09	3.02038e+09	4.09172e+09	2.96686e+09	6.00127e+09	1.32022e+09	7.17492e+09	1.57462e+09	7.01048e+09	1.5265e+09	0.726115	0.720686	0.725089	0.21999	0.219462	0.217746	0.904207	0.897446	0.902929	0.43264	0.431602	0.428228	0.901527	0.430823	10.6483	10.1766	10.809	10.399	10.3643	10.0689	17.6264	21.0287	18.909	22.5626	18.6146	22.1193	0.955703	0.962068	0.971497	1.19303	1.19322	1.18828	0.963089	1.19151
H3 K4me2	5.04053e+07	3.46683e+07	6.34989e+07	4.20715e+07	7.26831e+07	4.96407e+07	6.5587e+07	1.49582e+07	6.66161e+07	1.54195e+07	6.89314e+07	1.57858e+07	0.687791	0.662555	0.682974	0.228066	0.231468	0.229007	0.856484	0.825058	0.850485	0.448524	0.455214	0.450375	0.844009	0.451371	0.146727	0.132826	0.16377	0.144849	0.184106	0.16847	0.192636	0.238257	0.175562	0.220944	0.18303	0.228739	0.905261	0.884467	0.91507	1.23683	1.2585	1.24973	0.901599	1.24835
H3 K4ac	6.26697e+08	4.41355e+08	7.01691e+08	5.03645e+08	7.27256e+08	5.1383e+08	1.19559e+09	1.982e+08	1.30658e+09	2.16036e+08	1.29366e+09	2.13846e+08	0.704255	0.717759	0.706532	0.165776	0.165344	0.165303	0.876986	0.893802	0.879821	0.326022	0.325172	0.325091	0.883536	0.325429	1.82428	1.69098	1.80973	1.73402	1.84214	1.74383	3.51158	3.15698	3.4434	3.09556	3.435	3.09867	0.926931	0.958161	0.946633	0.899022	0.898983	0.902087	0.943909	0.900031
tot	3.43531e+10	2.61005e+10	3.87732e+10	2.9045e+10	3.94789e+10	2.94656e+10	3.40471e+10	6.27816e+09	3.79446e+10	6.9789e+09	3.76612e+10	6.90122e+09
H3 K9unmod/K14unmod	2.22463e+10	2.26043e+10	2.63903e+10	2.71919e+10	2.5977e+10	2.67229e+10	3.28668e+10	1.75679e+10	3.8704e+10	2.07731e+10	3.82445e+10	2.04909e+10	1.01609	1.03037	1.02871	0.534518	0.536718	0.535786	1.2653	1.28309	1.28102	1.0512	1.05553	1.0537	1.27647	1.05348	32.6777	36.4559	31.2359	35.5937	30.8881	35.3074	27.5172	26.4937	28.7754	27.7012	28.5547	27.6254	1.11562	1.13951	1.14308	0.962806	0.962669	0.967454	1.13274	0.96431
H3 K9me1/K14unmod	1.88542e+10	1.61908e+10	2.29697e+10	1.91669e+10	2.24504e+10	1.88845e+10	2.73011e+10	1.32943e+10	2.87769e+10	1.41883e+10	2.85771e+10	1.41575e+10	0.858736	0.834445	0.841164	0.486951	0.493045	0.495414	1.06936	1.03911	1.04747	0.957656	0.969641	0.9743	1.05198	0.967199	27.695	26.1123	27.1872	25.0892	26.6947	24.9509	22.8574	20.0488	21.3949	18.9203	21.3367	19.0869	0.942854	0.922831	0.934677	0.877124	0.884336	0.894555	0.933454	0.885338
H3 K9me2/K14unmod	5.98077e+09	4.72641e+09	8.80007e+09	7.00572e+09	9.43123e+09	7.40576e+09	1.1922e+10	4.95905e+09	1.39433e+10	6.07488e+09	1.41122e+10	5.8699e+09	0.790268	0.796098	0.785237	0.415959	0.435684	0.415946	0.984094	0.991355	0.97783	0.818041	0.856832	0.818015	0.984426	0.830963	8.78517	7.62271	10.4159	9.17037	11.2142	9.7848	9.98148	7.47862	10.3665	8.10092	10.5367	7.91369	0.867679	0.880422	0.872533	0.749249	0.781452	0.751062	0.873545	0.760588
H3 K9me3/K14unmod	6.16107e+08	6.32443e+08	7.66475e+08	7.97351e+08	8.10454e+08	8.52642e+08	1.11132e+09	6.34303e+08	1.22155e+09	7.3528e+08	1.25754e+09	7.30266e+08	1.02651	1.04028	1.05205	0.570764	0.601924	0.580711	1.27828	1.29543	1.31009	1.12249	1.18377	1.14205	1.2946	1.14943	0.905001	1.02	0.907209	1.04372	0.963673	1.12655	0.930438	0.956577	0.90819	0.980504	0.938924	0.984531	1.12707	1.15047	1.16901	1.02809	1.07962	1.04857	1.14885	1.0521
H3 K9unmod/K14Acetyl	9.07639e+09	9.06978e+09	1.06454e+10	1.06403e+10	1.04283e+10	1.03436e+10	1.95935e+10	1.34352e+10	2.28146e+10	1.56208e+10	2.27868e+10	1.54331e+10	0.999272	0.999521	0.991879	0.685699	0.684684	0.677285	1.24436	1.24467	1.23515	1.34852	1.34653	1.33197	1.24139	1.34234	13.3323	14.6277	12.6001	13.928	12.3998	13.6664	16.4043	20.2613	16.9621	20.8305	17.0135	20.8067	1.09716	1.10539	1.10215	1.23512	1.22807	1.22295	1.10157	1.22871
H3 K9me1/K14Acetyl	8.17265e+09	6.46708e+09	1.03612e+10	8.28606e+09	1.01428e+10	8.00828e+09	1.75406e+10	1.05457e+10	1.83278e+10	1.07088e+10	1.81785e+10	1.06705e+10	0.791307	0.799724	0.789556	0.601219	0.584294	0.586984	0.985389	0.99587	0.983207	1.18238	1.14909	1.15439	0.988155	1.16195	12.0048	10.43	12.2636	10.8463	12.0603	10.5809	14.6856	15.9037	13.6262	14.2803	13.5727	14.3858	0.86882	0.884432	0.877332	1.08295	1.048	1.0599	0.876861	1.06362
H3 K9me2/K14Acetyl	2.67835e+09	1.73938e+09	4.01693e+09	2.63244e+09	4.31582e+09	2.80233e+09	7.30081e+09	3.35153e+09	8.59465e+09	3.95546e+09	8.67892e+09	3.97252e+09	0.649422	0.655337	0.649316	0.459062	0.460224	0.45772	0.808704	0.816069	0.808572	0.902809	0.905094	0.90017	0.811115	0.902691	3.93423	2.80525	4.75449	3.44582	5.13174	3.70256	6.11249	5.05435	6.3899	5.27465	6.48	5.35568	0.713037	0.724751	0.721501	0.826889	0.825467	0.826493	0.719763	0.826283
H3 K9Acetyl/K14Acetyl	4.5326e+08	5.74234e+08	5.37012e+08	6.74461e+08	5.44542e+08	6.66392e+08	1.80488e+09	2.52167e+09	2.12079e+09	2.93327e+09	2.09837e+09	2.8493e+09	1.2669	1.25595	1.22377	1.39714	1.3831	1.35787	1.57763	1.56399	1.52392	2.74767	2.72007	2.67043	1.55518	2.71272	0.665795	0.926119	0.635615	0.882858	0.647489	0.880465	1.51111	3.80287	1.57675	3.91155	1.56672	3.84138	1.391	1.38898	1.35981	2.51661	2.48077	2.45186	1.37993	2.48308
tot	6.8078e+10	6.20044e+10	8.44871e+10	7.63952e+10	8.41005e+10	7.56864e+10	1.19441e+11	6.63097e+10	1.34504e+11	7.499e+10	1.33934e+11	7.4174e+10
H3 K18unmod/K23unmod	1.32861e+11	1.06286e+11	1.51343e+11	1.20969e+11	1.56439e+11	1.26065e+11	1.65528e+11	6.80375e+10	1.7831e+11	7.3277e+10	1.78136e+11	7.29789e+10	0.799984	0.799305	0.805841	0.411033	0.410952	0.40968	0.996194	0.995347	1.00349	0.808354	0.808195	0.805692	0.998343	0.807414	83.6896	80.8515	83.4298	80.4974	83.8253	80.8737	80.7062	64.3804	80.6214	64.2891	80.7645	64.5274	0.966088	0.964851	0.964788	0.797713	0.79742	0.798958	0.965243	0.79803
H3 K18 (23) Acetyl/K23 (18) unmod	2.43303e+10	2.41682e+10	2.82167e+10	2.81086e+10	2.83354e+10	2.86188e+10	3.32122e+10	3.33171e+10	3.59604e+10	3.60791e+10	3.56021e+10	3.55397e+10	0.993337	0.996171	1.01	1.00316	1.0033	0.998248	1.23697	1.2405	1.25772	1.97285	1.97313	1.96319	1.24506	1.96973	15.3258	18.3846	15.5549	18.7046	15.1831	18.3597	16.1932	31.5262	16.2592	31.6538	16.1415	31.424	1.19959	1.20249	1.20922	1.94688	1.94683	1.94678	1.20377	1.94683
H3 K18Acetyl/K23Acetyl	1.56316e+09	1.00415e+09	1.84186e+09	1.19933e+09	1.85046e+09	1.19505e+09	6.35926e+09	4.32589e+09	6.89928e+09	4.6243e+09	6.82422e+09	4.57884e+09	0.642383	0.651151	0.645814	0.680251	0.670259	0.670969	0.799938	0.810856	0.80421	1.33781	1.31816	1.31955	0.805002	1.32517	0.984642	0.763849	1.01535	0.798077	0.991543	0.766657	3.10058	4.09337	3.11945	4.0571	3.09401	4.04858	0.775764	0.786013	0.773196	1.3202	1.30058	1.30852	0.778324	1.30977
tot	1.58754e+11	1.31459e+11	1.81401e+11	1.50277e+11	1.86625e+11	1.55879e+11	2.05099e+11	1.0568e+11	2.2117e+11	1.1398e+11	2.20563e+11	1.13097e+11
H3 K27/K36/K37unmod	3.70821e+08	1.97816e+08	4.7501e+08	2.61269e+08	5.3897e+08	2.99167e+08	5.19728e+08	1.04642e+08	5.87649e+08	1.14139e+08	5.02759e+08	9.89225e+07	0.533454	0.550028	0.55507	0.201341	0.19423	0.196759	0.664293	0.684932	0.691211	0.395964	0.38198	0.386955	0.680145	0.3883	10.6798	8.61937	11.6606	9.82767	12.1629	10.3058	12.5784	8.72418	12.9608	8.75328	11.4969	7.74492	0.807071	0.84281	0.847315	0.693583	0.675365	0.673651	0.832399	0.680866
H3 K27me1	6.59654e+08	6.39964e+08	8.35212e+08	8.04196e+08	9.27121e+08	8.7921e+08	9.41721e+08	3.69268e+08	9.32307e+08	3.54427e+08	9.67891e+08	3.77099e+08	0.970151	0.962865	0.948323	0.392121	0.380161	0.389609	1.2081	1.19902	1.18092	0.771159	0.74764	0.766221	1.19601	0.761673	18.9984	27.885	20.5029	30.2499	20.9222	30.2874	22.7915	30.7864	20.5623	27.1808	22.1335	29.5242	1.46776	1.4754	1.44762	1.35079	1.32187	1.33392	1.46359	1.33553
H3 K36me1	1.98772e+08	5.70539e+07	2.61955e+08	7.5002e+07	2.82337e+08	7.97125e+07	2.84938e+08	3.01568e+07	3.25995e+08	3.41706e+07	2.8947e+08	3.14548e+07	0.287032	0.286316	0.282331	0.105836	0.104819	0.108664	0.357432	0.35654	0.351577	0.208141	0.206142	0.213702	0.355183	0.209328	5.72473	2.48599	6.4305	2.82121	6.37148	2.74597	6.89606	2.51421	7.18993	2.62053	6.61951	2.46269	0.434255	0.438723	0.430978	0.364587	0.364472	0.372034	0.434652	0.367031
H3 K27me2	4.59956e+08	5.27192e+08	5.08609e+08	5.71887e+08	5.58002e+08	6.31177e+08	4.75735e+08	2.38074e+08	5.66711e+08	2.86391e+08	5.49927e+08	2.68367e+08	1.14618	1.12441	1.13114	0.500434	0.505356	0.488004	1.4273	1.40019	1.40857	0.984173	0.993854	0.959728	1.41202	0.979251	13.247	22.9712	12.4854	21.5116	12.5924	21.743	11.5137	19.8486	12.499	21.9632	12.5756	21.0112	1.73407	1.72294	1.72668	1.72391	1.7572	1.67079	1.7279	1.7173
H3 K36me2	1.22911e+08	3.4448e+07	1.74445e+08	4.30583e+07	2.08793e+08	3.59918e+07	1.14367e+08	8.38498e+06	1.42635e+08	1.19203e+07	1.36336e+08	1.03336e+07	0.280267	0.246831	0.172381	0.0733163	0.0835721	0.0757953	0.349007	0.30737	0.21466	0.144187	0.164356	0.149062	0.290346	0.152535	3.53991	1.50099	4.28229	1.61964	4.7118	1.23986	2.76791	0.699067	3.14585	0.91416	3.11769	0.809049	0.42402	0.378219	0.263139	0.252562	0.290592	0.259502	0.355126	0.267552
H3K27me3	7.00673e+07	1.03896e+08	7.25963e+07	1.21559e+08	8.34937e+07	1.34517e+08	6.28103e+07	5.19532e+07	7.87441e+07	6.57306e+07	7.46505e+07	6.52192e+07	1.4828	1.67446	1.6111	0.827144	0.834737	0.87366	1.84648	2.08515	2.00625	1.62669	1.64163	1.71817	1.97929	1.66216	2.01797	4.52702	1.7821	4.57247	1.88419	4.63388	1.52013	4.33141	1.73673	5.04085	1.70709	5.10619	2.24335	2.56578	2.45934	2.84937	2.9025	2.99117	2.42282	2.91435
H3 K27me2/K36me1	3.606e+08	2.41447e+08	3.78927e+08	2.45434e+08	4.29952e+08	2.76593e+08	3.80317e+08	1.43686e+08	4.33397e+08	1.63131e+08	4.07775e+08	1.56121e+08	0.669571	0.647708	0.643312	0.377805	0.3764	0.382861	0.833795	0.806569	0.801094	0.743007	0.740244	0.75295	0.81382	0.7454	10.3855	10.5205	9.30194	9.23203	9.70268	9.52818	9.20442	11.9793	9.55873	12.5104	9.32489	12.2232	1.013	0.992485	0.982015	1.30147	1.3088	1.31081	0.995835	1.30703
H3 K27me1/K36me2	4.80833e+08	1.5346e+08	5.08163e+08	1.64991e+08	5.51146e+08	1.804e+08	4.76446e+08	5.85292e+07	5.40096e+08	6.50712e+07	5.09943e+08	6.02107e+07	0.319155	0.324682	0.327319	0.122845	0.120481	0.118074	0.397433	0.404315	0.407599	0.241593	0.236942	0.232208	0.403116	0.236914	13.8482	6.68667	12.4744	6.20617	12.4376	6.2145	11.5309	4.87966	11.912	4.99028	11.6612	4.71407	0.482854	0.497511	0.499652	0.423181	0.418928	0.404251	0.493339	0.415454
H3 K27me1/K36me1	5.09946e+08	1.98385e+08	6.60587e+08	2.39989e+08	6.88961e+08	2.65865e+08	7.07225e+08	1.1959e+08	6.9583e+08	1.17857e+08	7.08314e+08	1.17636e+08	0.389033	0.363296	0.385893	0.169098	0.169377	0.166079	0.484449	0.4524	0.48054	0.332554	0.333103	0.326617	0.472463	0.330758	14.6867	8.6442	16.2162	9.0272	15.5477	9.15863	17.1162	9.9704	15.3468	9.03844	16.1975	9.21005	0.588573	0.556679	0.589066	0.582511	0.588947	0.568609	0.578106	0.580022
H3 K27me2/K36me2	1.73433e+08	7.41837e+07	1.34374e+08	5.58519e+07	8.46652e+07	3.46779e+07	1.01016e+08	1.88673e+07	1.5503e+08	2.79805e+07	1.45905e+08	3.10338e+07	0.427737	0.415646	0.409589	0.186776	0.180484	0.212699	0.532646	0.51759	0.510047	0.367321	0.354947	0.418303	0.520094	0.38019	4.99496	3.23239	3.29862	2.10087	1.91063	1.1946	2.44478	1.57299	3.41924	2.14581	3.33651	2.42972	0.647129	0.636895	0.625237	0.64341	0.627569	0.728224	0.63642	0.666401
H3 K27me3/K36me1	2.70224e+07	5.16484e+07	3.22575e+07	5.33944e+07	4.06006e+07	5.92483e+07	2.8328e+07	3.50546e+07	3.48471e+07	4.07301e+07	3.30737e+07	3.61398e+07	1.91132	1.65526	1.45929	1.23745	1.16882	1.09271	2.3801	2.06124	1.81721	2.43363	2.29865	2.14896	2.08618	2.29374	0.778258	2.25046	0.791859	2.00844	0.916231	2.04101	0.685592	2.92255	0.768565	3.12357	0.75632	2.82949	2.89166	2.53636	2.22761	4.26281	4.06416	3.74112	2.55188	4.0227
H3 K36me3/K27me1	3.81454e+07	1.552e+07	3.15004e+07	2.1874e+07	3.72276e+07	26335124	3.92677e+07	2.12453e+07	4.08079e+07	2.24099e+07	4.69335e+07	2.47186e+07	0.406863	0.694402	0.707409	0.541038	0.549157	0.526674	0.506653	0.864716	0.880913	1.06403	1.07999	1.03578	0.750761	1.05993	1.09861	0.676247	0.773275	0.822792	0.840111	0.907202	0.950355	1.77125	0.900031	1.71861	1.07326	1.93529	0.615549	1.06404	1.07986	1.86378	1.9095	1.80319	0.919815	1.85882
tot	3.47216e+09	2.29501e+09	4.07364e+09	2.65851e+09	4.43127e+09	2.90289e+09	4.1319e+09	1.19945e+09	4.53405e+09	1.30396e+09	4.37298e+09	1.27726e+09
YRPGTVALR	1.97846e+10	1.61955e+10	1.63467e+10	1.36011e+10	1.64376e+10	1.35947e+10	3.16494e+10	1.67144e+10	3.5391e+10	1.87729e+10	3.45271e+10	1.81851e+10	0.818591	0.832042	0.827051	0.528113	0.530441	0.526692
YQKSTELLIR	7.95557e+10	6.21696e+10	8.5097e+10	6.59127e+10	8.329e+10	6.53445e+10	8.12449e+10	3.95846e+10	8.80883e+10	4.31233e+10	8.65511e+10	4.23125e+10	0.78146	0.774559	0.784542	0.487225	0.489547	0.488873
Correction factor H3													0.803041			0.508482

## Sheet: #3- Biopsy 3
Peptide	AUC												AUC L/H ratios						corrected AUC L/H ratios						corrected AUC L/H ratios (averages)		% RA												L/H %RA ratios						L/H %RA ratios (averages)
	Frozen a		Frozen b		Frozen c		FFPE a		FFPE b		FFPE c																Frozen a		Frozen b		Frozen c		FFPE a		FFPE b		FFPE c
	heavy	light	heavy	light	heavy	light	heavy	light	heavy	light	heavy	light	Frozen a	Frozen b	Frozen c	FFPE a	FFPE b	FFPE c	Frozen a	Frozen b	Frozen c	FFPE a	FFPE b	FFPE c	Frozen	FFPE	heavy	light	heavy	light	heavy	light	heavy	light	heavy	light	heavy	light	Frozen a	Frozen b	Frozen c	FFPE a	FFPE b	FFPE c	Frozen	FFPE
H3 K4unmod	5.33417e+10	5.45315e+10	6.05266e+10	6.21381e+10	6.18334e+10	6.33962e+10	2.91179e+10	7.06891e+09	2.9879e+10	7.2786e+09	3.00257e+10	7.2882e+09	1.0223	1.02662	1.02527	0.242769	0.243602	0.242732	0.958523	0.962574	0.961307	0.36582	0.367075	0.365764	0.960801	0.36622	78.0613	81.5936	80.38	83.6031	80.6386	83.8096	85.0566	84.0659	79.9123	78.4867	78.9485	77.3601	1.04525	1.0401	1.03932	0.988353	0.98216	0.97988	1.04156	0.983464
H3 K4me1	1.33566e+10	1.07287e+10	1.29663e+10	1.04122e+10	1.29807e+10	1.04411e+10	3.71848e+09	1.01414e+09	6.06772e+09	1.65873e+09	6.56842e+09	1.79438e+09	0.803257	0.803021	0.804353	0.27273	0.27337	0.273184	0.753142	0.752921	0.75417	0.410966	0.411932	0.41165	0.753411	0.411516	19.5462	16.0531	17.2194	14.009	16.9285	13.8031	10.8621	12.0605	16.2283	17.8865	17.2708	19.0464	0.821286	0.81356	0.815376	1.11033	1.10218	1.10281	0.81674	1.10511
H3 K4me2	1.02571e+08	9.14225e+07	9.24884e+07	8.46631e+07	1.00912e+08	8.18647e+07	6.71319e+07	1.95852e+07	6.27877e+07	1.80528e+07	6.39548e+07	1.7676e+07	0.89131	0.915391	0.811248	0.291742	0.28752	0.276382	0.835701	0.858279	0.760635	0.439615	0.433254	0.41647	0.818205	0.42978	0.150104	0.136792	0.122826	0.113909	0.131602	0.108225	0.1961	0.232914	0.167928	0.194667	0.168161	0.18762	0.911316	0.927404	0.822365	1.18773	1.15923	1.11572	0.887028	1.15423
H3 K4ac	1.53226e+09	1.48139e+09	1.71519e+09	1.69017e+09	1.76462e+09	1.72396e+09	1.33005e+09	3.06139e+08	1.38022e+09	3.18288e+08	1.37391e+09	3.20874e+08	0.966803	0.985414	0.976958	0.230171	0.230607	0.233547	0.906484	0.923934	0.916006	0.346836	0.347493	0.351924	0.915475	0.348751	2.24234	2.21656	2.27779	2.27402	2.30128	2.27907	3.88522	3.64071	3.69144	3.43217	3.61252	3.40589	0.988503	0.998346	0.990346	0.937065	0.929765	0.942803	0.992398	0.936544
tot	6.83331e+10	6.6833e+10	7.53005e+10	7.43251e+10	7.66797e+10	7.56431e+10	3.42335e+10	8.40878e+09	3.73897e+10	9.27367e+09	3.8032e+10	9.42114e+09
H3 K9unmod/K14unmod	6.01825e+10	8.51079e+10	5.83304e+10	8.28359e+10	5.69055e+10	8.05086e+10	3.51623e+10	2.42473e+10	3.58412e+10	2.50145e+10	3.49603e+10	2.46872e+10	1.41416	1.42011	1.41478	0.689582	0.697925	0.706148	1.32594	1.33151	1.32651	1.03911	1.05168	1.06407	1.32799	1.05162	31.02	35.7731	30.1692	35.033	32.147	36.817	32.9322	31.7422	32.6883	31.6539	32.2028	31.5091	1.15323	1.16122	1.14527	0.963868	0.968355	0.978457	1.15324	0.970227
H3 K9me1/K14unmod	4.83771e+10	5.01652e+10	4.94065e+10	5.11964e+10	4.90765e+10	5.04163e+10	2.57793e+10	1.64655e+10	2.6552e+10	1.71647e+10	2.64929e+10	1.68439e+10	1.03696	1.03623	1.0273	0.63871	0.646458	0.63579	0.972266	0.971578	0.963207	0.962448	0.974123	0.958048	0.969017	0.964873	24.9351	21.0858	25.5536	21.652	27.7243	23.0557	24.1443	21.5551	24.2163	21.7207	24.4032	21.4984	0.845625	0.847316	0.831606	0.892762	0.896946	0.880967	0.841516	0.890225
H3 K9me2/K14unmod	2.39596e+10	2.45493e+10	2.42971e+10	2.46054e+10	1.53947e+10	1.55627e+10	5.91236e+09	3.48191e+09	5.9917e+09	3.45463e+09	6.25403e+09	3.59604e+09	1.02461	1.01269	1.01091	0.58892	0.576568	0.574995	0.960686	0.949504	0.947839	0.887422	0.868809	0.866439	0.952676	0.874223	12.3495	10.3187	12.5668	10.4061	8.69677	7.1169	5.53738	4.55819	5.46462	4.37157	5.76075	4.58975	0.835553	0.828065	0.818338	0.823167	0.799976	0.796728	0.827319	0.806624
H3 K9me3/K14unmod	1.6221e+09	1.98244e+09	1.65429e+09	2.06237e+09	9.74554e+08	1.20582e+09	3.2696e+08	2.78932e+08	3.21125e+08	2.77402e+08	3.36166e+08	2.8865e+08	1.22215	1.24668	1.2373	0.853107	0.863844	0.858655	1.1459	1.1689	1.16011	1.28551	1.30169	1.29387	1.1583	1.29369	0.836082	0.833272	0.855617	0.872219	0.550544	0.551428	0.306223	0.365151	0.292876	0.351031	0.309651	0.368414	0.996639	1.0194	1.00161	1.19244	1.19857	1.18977	1.00588	1.19359
H3 K9unmod/K14Acetyl	2.51613e+10	3.87683e+10	2.44393e+10	3.79895e+10	2.39603e+10	3.71059e+10	1.92619e+10	1.59816e+10	1.98206e+10	1.67052e+10	1.94209e+10	1.65574e+10	1.54079	1.55444	1.54864	0.829699	0.842821	0.852553	1.44466	1.45746	1.45202	1.25024	1.27002	1.28468	1.45138	1.26831	12.9689	16.2953	12.6403	16.0665	13.5356	16.9688	18.0402	20.9216	18.077	21.1392	17.8891	21.1328	1.25649	1.27106	1.25364	1.15972	1.1694	1.18132	1.26039	1.17014
H3 K9me1/K14Acetyl	2.2063e+10	2.40231e+10	2.25487e+10	2.44799e+10	2.21367e+10	2.43793e+10	1.5359e+10	1.09412e+10	1.59614e+10	1.12812e+10	1.58676e+10	1.12471e+10	1.08884	1.08564	1.10131	0.712364	0.706778	0.708812	1.0209	1.01791	1.0326	1.07343	1.06502	1.06808	1.0238	1.06884	11.372	10.0975	11.6625	10.353	12.5054	11.1488	14.3849	14.3232	14.5573	14.2755	14.616	14.3551	0.887928	0.887723	0.891516	0.995712	0.980639	0.982147	0.889055	0.986166
H3 K9me2/K14Acetyl	1.11644e+10	1.01687e+10	1.1239e+10	1.01914e+10	7.16804e+09	6.44275e+09	3.34685e+09	1.99043e+09	3.47393e+09	2.04075e+09	3.54402e+09	2.06216e+09	0.910815	0.906789	0.898816	0.594717	0.587447	0.581872	0.853989	0.850215	0.842739	0.896157	0.885202	0.876801	0.848981	0.886053	5.75448	4.27416	5.81296	4.31016	4.04936	2.9463	3.13458	2.60568	3.16833	2.58241	3.26448	2.63201	0.742754	0.741475	0.727597	0.83127	0.81507	0.806257	0.737275	0.817532
H3 K9Acetyl/K14Acetyl	1.48196e+09	3.14554e+09	1.42894e+09	3.09029e+09	1.40018e+09	3.05083e+09	1.62315e+09	3.00114e+09	1.68334e+09	3.08651e+09	1.68702e+09	3.06697e+09	2.12255	2.16264	2.17889	1.84896	1.83356	1.81799	1.99012	2.02772	2.04295	2.78613	2.76292	2.73946	2.02026	2.76284	0.763852	1.32215	0.739066	1.30695	0.790988	1.39516	1.5202	3.92881	1.53526	3.90574	1.55395	3.91448	1.7309	1.76838	1.76382	2.5844	2.54402	2.51905	1.75437	2.54916
tot	1.94012e+11	2.37911e+11	1.93344e+11	2.36451e+11	1.77016e+11	2.18672e+11	1.06772e+11	7.6388e+10	1.09645e+11	7.90249e+10	1.08563e+11	7.83494e+10
H3 K18unmod/K23unmod	3.07433e+11	3.2386e+11	2.89634e+11	3.02418e+11	3.03742e+11	3.16013e+11	1.19822e+11	6.58337e+10	1.77968e+11	9.77654e+10	1.54544e+11	8.52551e+10	1.05343	1.04414	1.0404	0.549429	0.549342	0.551655	0.987709	0.978993	0.975487	0.827914	0.827782	0.831269	0.98073	0.828988	77.1493	78.0684	77.2542	77.9343	77.3337	78.1995	78.2693	66.9441	78.692	67.5184	78.5479	67.4395	1.01191	1.0088	1.0112	0.855305	0.858008	0.858578	1.01064	0.857297
H3 K18 (23) Acetyl/K23 (18) unmod	8.64131e+10	8.64141e+10	8.09287e+10	8.13393e+10	8.45278e+10	8.36842e+10	2.90568e+10	2.90773e+10	4.22454e+10	4.21645e+10	3.70228e+10	3.69024e+10	1.00001	1.00507	0.990019	1.0007	0.998084	0.996747	0.937621	0.942368	0.928252	1.50792	1.50398	1.50196	0.93608	1.50462	21.685	20.8306	21.5861	20.9615	21.521	20.7082	18.9803	29.5677	18.6796	29.1195	18.817	29.191	0.960599	0.971063	0.962232	1.55781	1.55889	1.5513	0.964631	1.556
H3 K18Acetyl/K23Acetyl	4.64521e+09	4.56708e+09	4.34775e+09	4.28478e+09	4.49824e+09	4.41385e+09	4.21054e+09	3.43028e+09	5.94422e+09	4.86821e+09	5.18449e+09	4.25968e+09	0.983181	0.985516	0.981239	0.814687	0.818982	0.821619	0.92184	0.92403	0.920019	1.22762	1.23409	1.23807	0.921963	1.23326	1.1657	1.10092	1.15968	1.10421	1.14527	1.09224	2.75038	3.48814	2.62835	3.36207	2.63505	3.36954	0.944431	0.952166	0.953698	1.26824	1.27916	1.27874	0.950099	1.27538
tot	3.98492e+11	4.14841e+11	3.7491e+11	3.88042e+11	3.92768e+11	4.04111e+11	1.53089e+11	9.83412e+10	2.26158e+11	1.44798e+11	1.96752e+11	1.26417e+11
H3 K27/K36/K37unmod	8.93965e+08	6.64927e+08	9.08152e+08	6.75715e+08	9.39687e+08	6.94494e+08	2.9616e+08	9.41286e+07	2.31649e+08	7.603e+07	2.36744e+08	7.613e+07	0.743796	0.744055	0.739069	0.31783	0.328212	0.321571	0.69739	0.697633	0.692958	0.478926	0.494571	0.484563	0.695994	0.48602	11.1118	10.2037	12.1157	11.1936	11.4267	10.4803	11.8391	9.31168	11.9443	9.67268	10.6617	7.94436	0.918274	0.923885	0.917179	0.78652	0.809814	0.745131	0.919779	0.780488
H3 K27me1	1.74216e+09	2.20901e+09	1.51984e+09	1.89984e+09	1.71309e+09	2.21317e+09	5.5375e+08	2.97079e+08	4.18954e+08	2.37122e+08	4.91661e+08	2.72369e+08	1.26797	1.25003	1.29191	0.536485	0.565987	0.553977	1.18886	1.17204	1.21131	0.808409	0.852865	0.834767	1.19073	0.832014	21.6547	33.8984	20.2763	31.4717	20.8314	33.398	22.1363	29.3885	21.6022	30.1672	22.1418	28.4224	1.56541	1.55214	1.60325	1.32762	1.39649	1.28365	1.5736	1.33592
H3 K36me1	5.15029e+08	1.35216e+08	4.68675e+08	1.20137e+08	5.19676e+08	1.32044e+08	1.74359e+08	2.59042e+07	1.26151e+08	1.89341e+07	1.33694e+08	2.00908e+07	0.26254	0.256334	0.254088	0.148568	0.150092	0.150274	0.24616	0.240342	0.238236	0.223871	0.226167	0.226443	0.241579	0.225494	6.40171	2.07496	6.25264	1.99014	6.31933	1.99262	6.97007	2.56258	6.5046	2.40884	6.02086	2.09652	0.324126	0.318288	0.315322	0.367654	0.370328	0.34821	0.319245	0.362064
H3 K27me2	9.95769e+08	1.51277e+09	9.87979e+08	1.49719e+09	1.02626e+09	1.55559e+09	3.66155e+08	2.56283e+08	2.72119e+08	1.91051e+08	3.9034e+08	2.65957e+08	1.5192	1.51541	1.51579	0.69993	0.702088	0.681345	1.42441	1.42086	1.42122	1.0547	1.05795	1.02669	1.42216	1.04645	12.3772	23.2143	13.1807	24.8017	12.4794	23.4748	14.6372	25.3528	14.031	24.3059	17.5789	27.7532	1.87557	1.88167	1.88108	1.73209	1.73229	1.57879	1.87944	1.68106
H3 K36me2	4.5344e+08	7.50876e+07	4.41597e+08	7.17024e+07	5.02711e+08	7.20772e+07	1.01554e+08	1.20766e+07	6.76033e+07	6.84532e+06	4.62935e+07	2.78111e+06	0.165595	0.162371	0.143377	0.118918	0.101257	0.0600756	0.155264	0.15224	0.134432	0.179193	0.152581	0.0905257	0.147312	0.140766	5.63617	1.15226	5.89139	1.18779	6.11302	1.08769	4.05966	1.19468	3.48578	0.870875	2.08481	0.290216	0.20444	0.201614	0.17793	0.294281	0.249837	0.139205	0.194661	0.227774
H3K27me3	1.45909e+08	2.40918e+08	1.4425e+08	2.47676e+08	1.46538e+08	2.48796e+08	5.39613e+07	4.75468e+07	3.73112e+07	3.46604e+07	5.89894e+07	5.3981e+07	1.65116	1.71699	1.69783	0.881129	0.928957	0.915097	1.54814	1.60987	1.5919	1.32774	1.39981	1.37893	1.5833	1.36883	1.81361	3.69702	1.92446	4.10288	1.78191	3.75448	2.15712	4.70358	1.92385	4.40957	2.65657	5.63306	2.03848	2.13197	2.10699	2.18049	2.29206	2.12043	2.09248	2.19766
H3 K27me2/K36me1	7.36922e+08	6.53929e+08	6.97939e+08	6.10107e+08	7.54697e+08	6.73521e+08	2.59112e+08	1.13856e+08	1.90235e+08	8.60945e+07	2.73903e+08	1.2379e+08	0.887379	0.874156	0.892439	0.439409	0.45257	0.451949	0.832016	0.819617	0.836759	0.662129	0.68196	0.681026	0.829464	0.675038	9.15979	10.0349	9.31127	10.1067	9.17721	10.1638	10.3581	11.2633	9.80894	10.9531	12.3351	12.9178	1.09554	1.08543	1.10751	1.08739	1.11665	1.04724	1.09616	1.08376
H3 K27me1/K36me2	8.54302e+08	2.41878e+08	8.0304e+08	2.1621e+08	9.02735e+08	2.52645e+08	1.9505e+08	2.67963e+07	1.93518e+08	2.74394e+07	1.35089e+08	1.96175e+07	0.283129	0.269239	0.279866	0.137382	0.141792	0.145219	0.265465	0.252441	0.262405	0.207016	0.213662	0.218825	0.260104	0.213167	10.6188	3.71175	10.7134	3.58163	10.9774	3.81257	7.79717	2.65083	9.97823	3.4909	6.08369	2.04713	0.349545	0.334312	0.347312	0.339974	0.349851	0.336495	0.343723	0.342107
H3 K27me1/K36me1	1.29229e+09	4.80989e+08	1.12852e+09	4.24593e+08	1.29513e+09	4.80772e+08	4.32291e+08	9.77709e+07	3.38404e+08	7.5918e+07	3.94504e+08	8.72886e+07	0.3722	0.376238	0.371215	0.226169	0.224341	0.221261	0.348979	0.352764	0.348055	0.340806	0.338051	0.333411	0.349933	0.337423	16.0629	7.38105	15.0557	7.0336	15.7489	7.25514	17.281	9.672	17.4489	9.65842	17.7664	9.10878	0.45951	0.467171	0.460675	0.559691	0.553527	0.512698	0.462452	0.541972
H3 K27me2/K36me2	2.58814e+08	1.19942e+08	2.4295e+08	1.17972e+08	2.47582e+08	1.16127e+08	3.26356e+07	5.63112e+06	3.29394e+07	6.88774e+06	2.78728e+07	5.66389e+06	0.463428	0.485582	0.469043	0.172545	0.209103	0.203205	0.434515	0.455287	0.439779	0.260002	0.31509	0.306202	0.443194	0.293765	3.217	1.84057	3.24122	1.95427	3.01063	1.75242	1.30462	0.557059	1.69843	0.876271	1.25524	0.591041	0.572139	0.602942	0.582079	0.42699	0.515931	0.470858	0.58572	0.47126
H3 K27me3/K36me1	7.10705e+07	1.3113e+08	7.21951e+07	1.13007e+08	7.57597e+07	1.28645e+08	2.12953e+07	2.5905e+07	1.60689e+07	1.68178e+07	2.0003e+07	2.54758e+07	1.84507	1.5653	1.69807	1.21647	1.0466	1.2736	1.72996	1.46765	1.59213	1.83305	1.57709	1.91914	1.59658	1.77643	0.883393	2.01227	0.963162	1.87202	0.921247	1.94134	0.851286	2.56266	0.82855	2.13959	0.900828	2.65847	2.27788	1.94362	2.10729	3.01034	2.58233	2.95114	2.1096	2.84794
H3 K36me3/K27me1	8.55119e+07	5.07516e+07	8.04968e+07	4.24952e+07	9.97331e+07	5.87562e+07	1.52202e+07	7.88747e+06	1.44523e+07	8.22743e+06	1.14172e+07	5.14579e+06	0.593503	0.527912	0.589135	0.518224	0.569283	0.450703	0.556474	0.494975	0.552378	0.780892	0.857831	0.679148	0.534609	0.772624	1.0629	0.778811	1.07392	0.703954	1.21277	0.886667	0.608432	0.780269	0.745192	1.04671	0.514171	0.536976	0.732726	0.655502	0.731112	1.28243	1.40462	1.04435	0.706447	1.2438
tot	8.04518e+09	6.51654e+09	7.49563e+09	6.03664e+09	8.22361e+09	6.62664e+09	2.50154e+09	1.01087e+09	1.9394e+09	7.86028e+08	2.22051e+09	9.5829e+08
YRPGTVALR	5.77463e+10	6.37119e+10	5.59106e+10	6.13052e+10	5.81751e+10	6.34154e+10	2.12204e+10	1.46661e+10	2.00887e+10	1.37413e+10	1.97582e+10	1.36045e+10	1.10331	1.09649	1.09008	0.691132	0.684031	0.68855
YQKSTELLIR	1.33762e+11	1.38987e+11	1.35202e+11	1.39927e+11	1.37055e+11	1.41901e+11	5.36771e+10	3.47575e+10	5.77145e+10	3.68073e+10	5.36114e+10	3.39249e+10	1.03907	1.03495	1.03536	0.64753	0.637747	0.632792
Correction factor H3													1.06654			0.66363

## Sheet: #4- summary
Peptide	corrected AUC L/H ratios (averages)						L/H %RA ratios (averages)						normalized corrected AUC ratios						normalized %RA ratios
	frozen			FFPE			frozen			FFPE			frozen			FFPE			frozen			FFPE
	1	2	3	1	2	3	1	2	3	1	2	3	1	2	3	1	2	3	1	2	3	1	2	3
H3 K4unmod	0.959085	0.941603	0.960801	0.421154	0.346643	0.36622	1.02967	1.00585	1.04156	0.965705	0.958697	0.983464	1.00551	0.987182	1.00731	1.11415	0.917031	0.968821	1.00388	0.980653	1.01547	0.996303	0.989073	1.01462
H3 K4me1	0.803314	0.901527	0.753411	0.492413	0.430823	0.411516	0.862442	0.963089	0.81674	1.12909	1.19151	1.10511	0.980348	1.10021	0.919447	1.10675	0.968322	0.924927	0.979205	1.09348	0.927316	0.988781	1.04344	0.967776
H3 K4me2	0.773788	0.844009	0.818205	0.460686	0.451371	0.42978	0.83072	0.901599	0.887028	1.05635	1.24835	1.15423	0.952941	1.03942	1.00764	1.02997	1.00915	0.960877	0.951443	1.03262	1.01593	0.916193	1.08272	1.00108
H3 K4ac	0.937145	0.883536	0.915475	0.435506	0.325429	0.348751	1.00612	0.943909	0.992398	0.998186	0.900031	0.936544	1.02751	0.968734	1.00375	1.17738	0.879786	0.942838	1.0258	0.962379	1.01182	1.05637	0.952494	0.991136
H3 K9unmod/K14unmod	0.889867	1.27647	1.32799	1.43455	1.05348	1.05162	0.963992	1.13274	1.15324	1.14975	0.96431	0.970227	0.763982	1.0959	1.14012	1.21584	0.892868	0.891291	0.889848	1.04561	1.06454	1.11833	0.937957	0.943712
H3 K9me1/K14unmod	0.892177	1.05198	0.969017	1.21622	0.967199	0.964873	0.966274	0.933454	0.841516	0.974819	0.885338	0.890225	0.918768	1.08333	0.997899	1.15893	0.921641	0.919425	1.05748	1.02157	0.92095	1.06329	0.965689	0.971019
H3 K9me2/K14unmod	0.942672	0.984426	0.952676	0.920767	0.830963	0.874223	1.01991	0.873545	0.827319	0.737986	0.760588	0.806624	0.982027	1.02552	0.992449	1.05192	0.949327	0.99875	1.12458	0.963193	0.912223	0.96042	0.989834	1.04975
H3 K9me3/K14unmod	0.881114	1.2946	1.1583	1.08285	1.14943	1.29369	0.954723	1.14885	1.00588	0.867672	1.0521	1.19359	0.792839	1.1649	1.04226	0.92132	0.977969	1.10071	0.921116	1.10841	0.970474	0.836079	1.01379	1.15013
H3 K9unmod/K14Acetyl	1.24158	1.24139	1.45138	1.37287	1.34234	1.26831	1.34522	1.10157	1.26039	1.10033	1.22871	1.17014	0.94672	0.946581	1.1067	1.03391	1.01092	0.95517	1.08861	0.891431	1.01996	0.943356	1.05343	1.00321
H3 K9me1/K14Acetyl	0.883815	0.988155	1.0238	1.02577	1.16195	1.06884	0.95765	0.876861	0.889055	0.822139	1.06362	0.986166	0.915626	1.02372	1.06065	0.944955	1.07041	0.984636	1.05485	0.96586	0.979292	0.858803	1.11105	1.03015
H3 K9me2/K14Acetyl	0.596645	0.811115	0.848981	0.725309	0.902691	0.886053	0.64651	0.719763	0.737275	0.581342	0.826283	0.817532	0.793151	1.07826	1.12859	0.865505	1.07717	1.05732	0.922028	1.0265	1.05147	0.783777	1.11401	1.10221
H3 K9Acetyl/K14Acetyl	1.59799	1.55518	2.02026	2.50771	2.71272	2.76284	1.73147	1.37993	1.75437	2.00985	2.48308	2.54916	0.926652	0.901826	1.17152	0.942361	1.0194	1.03824	1.06754	0.8508	1.08166	0.856217	1.05782	1.08597
H3 K18unmod/K23unmod	0.992265	0.998343	0.98073	0.803745	0.807414	0.828988	1.02818	0.965243	1.01064	0.849137	0.79803	0.857297	1.00184	1.00797	0.99019	0.988152	0.992662	1.01919	1.02679	0.963937	1.00927	1.01715	0.955929	1.02692
H3 K18 (23) Acetyl/K23 (18) unmod	0.88406	1.24506	0.93608	1.64187	1.96973	1.50462	0.916083	1.20377	0.964631	1.73465	1.94683	1.556	0.865254	1.21858	0.916168	0.962746	1.15499	0.882265	0.890993	1.1708	0.938211	0.993598	1.11513	0.891269
H3 K18Acetyl/K23Acetyl	0.87189	0.805002	0.921963	1.11497	1.32517	1.23326	0.903469	0.778324	0.950099	1.17793	1.30977	1.27538	1.00647	0.929257	1.06427	0.910572	1.08225	1.00718	1.02983	0.887184	1.08298	0.939071	1.04417	1.01676
H3 K27/K36/K37unmod	0.604805	0.680145	0.695994	0.557393	0.3883	0.48602	0.778391	0.834332	0.924312	0.745063	0.68029	0.781491	0.915934	1.03003	1.05403	1.16796	0.81364	1.0184	0.920434	0.986583	1.09298	1.01284	0.924791	1.06237
H3 K27me1	0.906611	1.19601	1.19073	0.947369	0.761673	0.832014	1.16672	1.46698	1.58135	1.26647	1.33439	1.33764	0.825854	1.08948	1.08467	1.11847	0.89924	0.982285	0.830395	1.0441	1.12551	0.964686	1.01642	1.01889
H3 K36me1	0.345127	0.355183	0.241579	0.331268	0.209328	0.225494	0.44413	0.435658	0.320817	0.442921	0.366718	0.362529	1.09926	1.13129	0.769451	1.29724	0.819728	0.883031	1.10977	1.0886	0.801639	1.13359	0.938564	0.927842
H3 K27me2	1.11052	1.41202	1.42216	1.09522	0.979251	1.04645	1.42932	1.73189	1.8887	1.46429	1.71582	1.68322	0.844563	1.07386	1.08158	1.05279	0.94131	1.0059	0.849115	1.02886	1.12202	0.903267	1.05842	1.03831
H3 K36me2	0.298168	0.290346	0.147312	0.221804	0.152535	0.140766	0.383792	0.355935	0.19562	0.296684	0.267312	0.22807	1.21565	1.18375	0.600599	1.2918	0.888372	0.819832	1.23096	1.14161	0.627424	1.12371	1.01246	0.863831
H3K27me3	1.67922	1.97929	1.5833	1.77884	1.66216	1.36883	2.16107	2.42851	2.1028	2.37806	2.91185	2.20048	0.961052	1.13279	0.906157	1.1095	1.03673	0.853768	0.968746	1.08863	0.942625	0.952445	1.16623	0.881321
H3 K27me2/K36me1	1.27272	0.81382	0.829464	1.13412	0.7454	0.675038	1.63762	0.998131	1.10156	1.51637	1.30591	1.08515	1.30938	0.837261	0.853356	1.33187	0.875378	0.792747	1.31454	0.801216	0.88424	1.16422	1.00264	0.833143
H3 K27me1/K36me2	0.484281	0.403116	0.260104	0.459829	0.236914	0.213167	0.623235	0.494483	0.345415	0.614815	0.415099	0.342546	1.26609	1.0539	0.68001	1.51607	0.781113	0.702819	1.27788	1.01389	0.708236	1.3439	0.907347	0.748756
H3 K27me1/K36me1	0.580019	0.472463	0.349933	0.549854	0.330758	0.337423	0.746405	0.579434	0.464732	0.735165	0.579524	0.542668	1.24076	1.01068	0.748565	1.35428	0.814652	0.831066	1.25056	0.970808	0.778632	1.18744	0.936046	0.876517
H3 K27me2/K36me2	0.982218	0.520094	0.443194	0.792077	0.38019	0.293765	1.26408	0.637889	0.58861	1.05885	0.665845	0.471865	1.5146	0.801993	0.683411	1.62086	0.777998	0.601142	1.52263	0.768363	0.709005	1.44615	0.909392	0.64446
H3 K27me3/K36me1	2.05819	2.08618	1.59658	2.36688	2.29374	1.77643	2.64926	2.55768	2.11995	3.16496	4.01928	2.85157	1.07553	1.09016	0.834309	1.10309	1.069	0.827906	1.08474	1.04725	0.868015	0.946099	1.20148	0.852419
H3 K36me3/K27me1	0.585892	0.750761	0.534609	1.44029	1.05993	0.772624	0.754149	0.922061	0.709918	1.92684	1.85721	1.24541	0.9393	1.20362	0.857083	1.32022	0.971569	0.708213	0.948167	1.15928	0.892557	1.14933	1.1078	0.742867

## Sheet: #5- Peptide scores
Peptide	Best peptide score
	Frozen	FFPE
H3 K4unmod	174.64	174.64
H3 K4me1	163.84	163.84
H3 K4ac	91.906	86.866
H3 K9unmod/K14unmod	133.13	138.08
H3 K9me1/K14unmod	148.94	131.62
H3 K9me2/K14unmod	148.91	159.11
H3 K9me3/K14unmod	97.565	96.342
H3 K9unmod/K14Acetyl	132.88	125.57
H3 K9me1/K14Acetyl	132.88	144.65
H3 K9me2/K14Acetyl	127.76	143.4
H3 K9Acetyl/K14Acetyl		128.27
H3 K18unmod/K23unmod	200.11	170.69
H3 K18 (23) Acetyl/K23 (18) unmod	159.79	189.18
H3 K18Acetyl/K23Acetyl		153.97
H3 K27/K36/K37unmod	264.29	257.02
H3 K27me1	244.58	229.32
H3 K36me1	268.9	242.07
H3K27me3	138.42	156.8
H3 K27me2/K36me1	210.36	198.78
H3 K27me1/K36me2	180.97	174.65
H3 K27me1/K36me1	236.3	234.85
H3 K27me2/K36me2	194.23	193.96
H3 K27me3/K36me1	156.5	166.6
H3 K36me3/K27me1	160.69	155.42
