# Supplementary material for: Pathology Tissue-quantitative Mass Spectrometry Analysis to Profile Histone Post-translational Modification Patterns in Patient Samples
Source: Mol Cell Proteomics. 2015 Oct 13;15(3):866–77. doi: 10.1074/mcp.M115.054510 (PMC4813706; doi:10.1074/mcp.M115.054510)
Supplement: Supplemental Data [file 10.1074_M115.054510_mcp.M115.054510-4.xlsx]

## Sheet: legend
Spreadsheet #	FFPE samples analyzed
1	LuA 1	Luminal A		AUC = area under the curve
	LuA 2			%RA = % relative abundances
	LuA 3			L/H %RA ratios = ratios of %RA values for light and heavy channels
	LuA 4			normalized %RA ratios = %RA ratios/average ratio
	LuA 5
	TN 1	Triple Negative
	TN 2
	TN 3
	TN 4
	TN 5
	HER 1	HER+
	HER 2
	HER 3
	HER 4
	HER 5
	LuB 1	Luminal B
	LuB 2
	LuB 3
	LuB 4
	LuB 5
2	Best peptide scores

## Sheet: #1- Biopsies results
Peptide	AUC																																								% RA
	LuA 1		LuA 2		LuA 3		LuA 4		LuA 5		TN 1		TN 2		TN 3		TN 4		TN 5		HER 1		HER 2		HER 3		HER 4		HER 5		LuB 1		LuB 2		LuB 3		LuB 4		LuB 5		LuA 1		LuA 2		LuA 3		LuA 4		LuA 5
	heavy	light	heavy	light	heavy	light	heavy	light	heavy	light	heavy	light	heavy	light	heavy	light	heavy	light	heavy	light	heavy	light	heavy	light	heavy	light	heavy	light	heavy	light	heavy	light	heavy	light	heavy	light	heavy	light	heavy	light	heavy	light	heavy	light	heavy	light	heavy	light	heavy
H3 K4unmod	3.55228e+10	1.45573e+10	3.33214e+10	1.65139e+10	2.22743e+10	1.28117e+10	2.5185e+10	9.53769e+09	3.09531e+10	9.47331e+09	3.14448e+10	1.03271e+10	3.17821e+10	1.91122e+10	3.95039e+10	1.77623e+10	4.22527e+10	1.49914e+10	3.13107e+10	7.62287e+09	3.73415e+10	1.21339e+10	2.72157e+10	1.16624e+10	2.93983e+10	1.97515e+10	3.41432e+10	1.16255e+10	2.54311e+10	1.17419e+10	3.436e+10	7.06542e+09	3.51249e+10	1.4562e+10	4.01088e+10	1.21012e+10	3.90198e+10	7.74992e+09	3.33098e+10	1.73153e+10	82.5346	81.7481	83.5525	81.9692	82.1834	80.4749	80.7648	78.1007	81.8027
H3 K4me1	6.57076e+09	2.87853e+09	5.74064e+09	3.22967e+09	3.47421e+09	2.33886e+09	4.07501e+09	1.93844e+09	4.48129e+09	1.51685e+09	4.8994e+09	1.66908e+09	4.11728e+09	2.94763e+09	5.24286e+09	2.9311e+09	6.25788e+09	2.31186e+09	4.65578e+09	1.10128e+09	6.25522e+09	2.03979e+09	4.3141e+09	1.86571e+09	4.68777e+09	3.2578e+09	4.94349e+09	2.04254e+09	4.56142e+09	2.22967e+09	4.59853e+09	1.48715e+09	4.85448e+09	2.92666e+09	5.24692e+09	1.72997e+09	5.31862e+09	1.42222e+09	4.82375e+09	3.12996e+09	15.2667	16.1647	14.3945	16.0309	12.8184	14.6912	13.068	15.8731	11.8431
H3 K4me2	5.12644e+07	2.10196e+07	1.2328e+08	6.73402e+07	9.97493e+07	6.33066e+07	1.42303e+08	7.06792e+07	1.96122e+08	6.9336e+07	2.24026e+07	8.59943e+06	3.12592e+07	2.5693e+07	5.38515e+07	3.73486e+07	5.98102e+07	2.93188e+07	5.54315e+07	1.80659e+07	5.38293e+07	1.95915e+07	2.91798e+07	1.35307e+07	3.92404e+07	3.291e+07	8.94041e+07	4.00968e+07	7.0894e+07	3.88345e+07	1.69166e+08	5.75761e+07	1.0765e+08	5.45283e+07	2.17919e+08	7.40943e+07	9.97519e+07	2.96896e+07	2.37089e+08	1.49703e+08	0.119109	0.118038	0.309121	0.334253	0.368035	0.397651	0.456344	0.578766	0.518309
H3 K4ac	8.95053e+08	3.5066e+08	6.95453e+08	3.35559e+08	1.25492e+09	7.06259e+08	1.78085e+09	6.65242e+08	2.20822e+09	6.61763e+08	6.0694e+08	1.9917e+08	1.01271e+09	5.97225e+08	8.39995e+08	3.70358e+08	1.55886e+09	5.38714e+08	1.26247e+09	2.95805e+08	1.7035e+09	5.31497e+08	6.95975e+08	2.8901e+08	1.0815e+09	7.12597e+08	1.84949e+09	6.08565e+08	7.20837e+08	3.14126e+08	7.63696e+08	1.55e+08	8.15542e+08	3.18509e+08	1.50138e+09	4.35494e+08	1.45494e+09	2.79608e+08	1.28136e+09	6.33047e+08	2.07959	1.96917	1.74383	1.6656	4.63014	4.43626	5.71092	5.44742	5.83587
tot	4.30399e+10	1.78075e+10	3.98808e+10	2.01465e+10	2.71032e+10	1.59201e+10	3.11832e+10	1.2212e+10	3.78387e+10	1.17213e+10	3.69736e+10	1.2204e+10	3.69433e+10	2.26828e+10	4.56407e+10	2.11011e+10	5.01292e+10	1.78713e+10	3.72844e+10	9.03803e+09	4.53541e+10	1.47247e+10	3.22549e+10	1.38306e+10	3.52068e+10	2.37548e+10	4.10256e+10	1.43167e+10	3.07842e+10	1.43245e+10	3.98914e+10	8.76515e+09	4.09026e+10	1.78617e+10	4.7075e+10	1.43408e+10	4.58931e+10	9.48144e+09	3.9652e+10	2.1228e+10
H3 K9unmod/K14unmod	1.98986e+10	2.97938e+10	1.81487e+10	2.94939e+10	1.10706e+10	2.20857e+10	1.03072e+10	1.45995e+10	1.37564e+10	1.49269e+10	1.64473e+10	1.71199e+10	1.80469e+10	3.31407e+10	2.26675e+10	3.47269e+10	2.06994e+10	2.56226e+10	1.48756e+10	1.20958e+10	1.82432e+10	1.83959e+10	1.44966e+10	1.88187e+10	1.5821e+10	2.96638e+10	1.57207e+10	1.7267e+10	1.66336e+10	2.79375e+10	1.9628e+10	1.26311e+10	1.90734e+10	2.24095e+10	2.21914e+10	2.18201e+10	1.65114e+10	1.12786e+10	1.73565e+10	2.6807e+10	21.6956	26.6817	21.1467	23.6649	18.9392	22.6559	18.3552	20.451	18.6264
H3 K9me1/K14unmod	1.38544e+10	1.6967e+10	1.46436e+10	2.11243e+10	8.00807e+09	1.36235e+10	7.46181e+09	9.26909e+09	10461258835	1.00895e+10	1.3279e+10	1.19264e+10	1.29917e+10	2.10547e+10	1.62381e+10	2.13166e+10	1.40235e+10	1.60042e+10	1.11132e+10	8.05712e+09	1.3191e+10	1.3015e+10	1.18491e+10	1.20009e+10	1.2936e+10	2.39036e+10	1.20289e+10	1.14739e+10	1.2332e+10	1.7752e+10	1.40992e+10	7.51388e+09	1.3171e+10	1.40121e+10	1.7215e+10	1.61254e+10	1.20295e+10	7.63612e+09	1.23405e+10	1.98142e+10	15.1055	15.1947	17.0626	16.9494	13.7	13.9752	13.288	12.9841	14.1648
H3 K9me2/K14unmod	1.57391e+10	1.39542e+10	1.60684e+10	1.84481e+10	1.04241e+10	1.42696e+10	9.88551e+09	9.00932e+09	1.33495e+10	1.02165e+10	1.39202e+10	9.02132e+09	1.39749e+10	1.89288e+10	1.84769e+10	1.67618e+10	1.71313e+10	1.64066e+10	1.35212e+10	9.74767e+09	1.38113e+10	1.11513e+10	1.2235e+10	9.87598e+09	1.42815e+10	2.66972e+10	1.27497e+10	1.1503e+10	1.22398e+10	1.34295e+10	1.45279e+10	6.25063e+09	1.56579e+10	1.28683e+10	1.86342e+10	1.35842e+10	1.24516e+10	6.65789e+09	1.41332e+10	2.18091e+10	17.1604	12.4966	18.7228	14.8021	17.8333	14.638	17.6042	12.6202	18.0756
H3 K9me3/K14unmod	7.90326e+09	6.48111e+09	7.99742e+09	7.0661e+09	4.97689e+09	6.39957e+09	4.70429e+09	3.85245e+09	7.17515e+09	4.80274e+09	7.22158e+09	6.56616e+09	7.60585e+09	1.15127e+10	9.20968e+09	9.48399e+09	8.56522e+09	1.39502e+10	6.72264e+09	5.15067e+09	7.34494e+09	5.55352e+09	6.31312e+09	8.94809e+09	7.24018e+09	1.73663e+10	6.14796e+09	6.85611e+09	5.84495e+09	7.82533e+09	7.35643e+09	5.1824e+09	8.01844e+09	5.99287e+09	1.00237e+10	6.60398e+09	6.84635e+09	3.32988e+09	7.74238e+09	1.01702e+10	8.61696	5.80413	9.31855	5.6696	8.51432	6.56479	8.37742	5.3965	9.71531
H3 K9unmod/K14Acetyl	1.13212e+10	1.91661e+10	8.88895e+09	1.865e+10	7.32855e+09	1.60758e+10	7.52726e+09	1.36169e+10	8.94115e+09	1.1452e+10	7.69552e+09	1.11703e+10	9.45144e+09	2.47417e+10	1.10824e+10	1.84086e+10	1.12559e+10	1.81029e+10	8.73852e+09	9.50633e+09	1.09467e+10	1.45836e+10	6.96335e+09	9.642e+09	9.02004e+09	1.86434e+10	9.89156e+09	1.24212e+10	9.15692e+09	1.84772e+10	1.00565e+10	9.26226e+09	1.01087e+10	1.6215e+10	1.15606e+10	1.22085e+10	1.01019e+10	9.29989e+09	1.00455e+10	1.63464e+10	12.3436	17.1641	10.3573	14.9641	12.5375	16.4908	13.4046	19.0745	12.1065
H3 K9me1/K14Acetyl	8.42951e+09	1.08544e+10	7.55021e+09	1.33441e+10	5.70303e+09	9.96536e+09	5.56907e+09	8.50446e+09	7.02374e+09	7.3542e+09	6.7874e+09	7.70254e+09	7.46795e+09	1.6001e+10	8.77422e+09	1.06196e+10	8.18073e+09	1.14474e+10	6.90752e+09	6.20087e+09	8.34795e+09	9.87242e+09	6.18411e+09	5.87543e+09	7.52863e+09	1.36238e+10	8.00546e+09	8.24217e+09	7.27552e+09	1.15522e+10	7.8364e+09	5.34851e+09	7.40904e+09	1.03488e+10	9.66409e+09	8.37692e+09	7.57753e+09	5.7114e+09	7.61221e+09	1.13287e+10	9.19073	9.72058	8.79746	10.7068	9.75659	10.2226	9.91743	11.913	9.5103
H3 K9me2/K14Acetyl	9.80859e+09	8.59554e+09	8.55818e+09	1.08473e+10	7.43141e+09	9.62697e+09	7.10689e+09	7.54908e+09	8.512e+09	6.80508e+09	7.24094e+09	6.05907e+09	8.0209e+09	1.35569e+10	1.02789e+10	7.84667e+09	9.86882e+09	1.06587e+10	8.17777e+09	7.06615e+09	8.64349e+09	8.09837e+09	6.41217e+09	4.56064e+09	8.46692e+09	1.38277e+10	8.24773e+09	7.21487e+09	7.25095e+09	8.34411e+09	8.13721e+09	3.9401e+09	9.2982e+09	9.88092e+09	1.03476e+10	6.61426e+09	7.96053e+09	4.58773e+09	8.88501e+09	1.12951e+10	10.6943	7.6977	9.97193	8.70349	12.7135	9.87551	12.656	10.5747	11.5254
H3 K9me3/K14Acetyl	3.96162e+09	2.60692e+09	3.45548e+09	2.67364e+09	2.82567e+09	2.79575e+09	2.7688e+09	2.92653e+09	3.76986e+09	2.44217e+09	2.96528e+09	4.01837e+09	3.50786e+09	6.7406e+09	4.12233e+09	3.71065e+09	3.99714e+09	6.50237e+09	3.30984e+09	3.01959e+09	3.74049e+09	3.04327e+09	2.68626e+09	2.62689e+09	3.44843e+09	7.01133e+09	3.27734e+09	3.32575e+09	2.89476e+09	3.83769e+09	3.35897e+09	1.77678e+09	3.54305e+09	3.12061e+09	4.56578e+09	2.60323e+09	3.52016e+09	1.70221e+09	3.88785e+09	3.94318e+09	4.31937	2.33461	4.02631	2.14524	4.83409	2.86793	4.9307	4.09947	5.10447
H3 K9Acetyl/K14Acetyl	8.01148e+08	3.2448e+09	5.11711e+08	2.98406e+09	6.84793e+08	2.64096e+09	8.23488e+08	2.06061e+09	8.64964e+08	2.35719e+09	4.20403e+08	1.254e+09	6.49391e+08	3.34617e+09	6.70443e+08	3.81987e+09	8.48736e+08	2.95455e+09	6.8756e+08	1.49156e+09	8.94444e+08	2.5414e+09	4.30474e+08	1.37213e+09	6.94193e+08	3.18474e+09	9.19574e+08	2.27508e+09	6.35433e+08	3.14407e+09	6.48609e+08	1.52132e+09	6.34345e+08	3.74147e+09	8.28856e+08	1.99571e+09	8.0399e+08	1.53111e+09	7.71268e+08	3.00352e+09	0.873495	2.90587	0.596243	2.39431	1.17153	2.70914	1.46647	2.88649	1.17118
tot	9.17175e+10	1.11664e+11	8.58226e+10	1.24631e+11	5.84531e+10	9.74832e+10	5.61543e+10	7.1388e+10	7.38541e+10	7.04462e+10	7.59775e+10	7.4838e+10	8.17169e+10	1.49023e+11	1.0152e+11	1.26695e+11	9.45706e+10	1.2165e+11	7.40538e+10	6.23358e+10	8.51635e+10	8.62548e+10	6.75701e+10	7.37208e+10	7.9437e+10	1.53922e+11	7.6989e+10	8.05791e+10	7.42639e+10	1.123e+11	8.56491e+10	5.3427e+10	8.69142e+10	9.85896e+10	1.05031e+11	8.99323e+10	7.78028e+10	5.17348e+10	8.27744e+10	1.24517e+11
H3 K18unmod/K23unmod	1.57888e+10	1.34902e+10	1.55759e+10	1.59656e+10	4.95196e+10	5.67793e+10	9.53052e+09	9.53626e+09	1.72976e+10	1.20539e+10	9.39247e+10	7.08293e+10	5.46689e+10	7.05708e+10	8.59098e+10	7.50331e+10	6.32704e+10	5.50091e+10	3.70009e+10	2.02526e+10	3.77878e+10	2.54725e+10	1.26278e+10	1.14124e+10	4.76562e+10	7.12054e+10	1.40508e+10	1.17138e+10	1.38216e+10	1.56046e+10	2.23623e+10	9.89005e+09	1.8704e+10	1.5168e+10	2.25466e+10	1.45588e+10	2.65064e+10	1.23952e+10	2.84144e+10	3.30636e+10	66.9843	62.588	67.2181	66.7937	63.8806	66.341	62.642	62.2721	68.6926
H3 K18 (23) Acetyl/K23 (18) unmod	7.29697e+09	7.23085e+09	7.32643e+09	7.31874e+09	2.69322e+10	2.69339e+10	5.15244e+09	5.11063e+09	7.21395e+09	7.12955e+09	2.77465e+10	2.77611e+10	2.39853e+10	2.38016e+10	2.48954e+10	2.49047e+10	1.47278e+10	1.47228e+10	5.00211e+09	4.9521e+09	7.36677e+09	7.21298e+09	3.65367e+09	3.6472e+09	1.78812e+10	1.7869e+10	5.68598e+09	5.68731e+09	6.31807e+09	6.32518e+09	4.77768e+09	4.78352e+09	7.6034e+09	7.59649e+09	6.65035e+09	6.65105e+09	7.06379e+09	6.72658e+09	1.59289e+10	1.59325e+10	30.9575	33.5476	31.6173	30.6187	34.7426	31.4696	33.8659	33.3726	28.6482
H3 K18Acetyl/K23Acetyl	4.85124e+08	8.32929e+08	2.69864e+08	6.18523e+08	1.06729e+09	1.87385e+09	5.31294e+08	6.66954e+08	6.69635e+08	9.05834e+08	1.53307e+09	2.18068e+09	6.34012e+08	1.44752e+09	1.00783e+09	1.6238e+09	6.05012e+08	8.24195e+08	4.15165e+08	3.95856e+08	4.82737e+08	6.29212e+08	2.36089e+08	2.55609e+08	4.86812e+08	1.1617e+09	5.69164e+08	7.32057e+08	3.63495e+08	6.09103e+08	5.31795e+08	5.09259e+08	4.54291e+08	8.28738e+08	5.90986e+08	7.01394e+08	8.73759e+08	8.42432e+08	8.70979e+08	1.99333e+09	2.05814	3.86438	1.1646	2.58765	1.37681	2.1894	3.49208	4.35524	2.65927
tot	2.35709e+10	2.1554e+10	2.31722e+10	2.39029e+10	7.75191e+10	8.55871e+10	1.52143e+10	1.53138e+10	2.51812e+10	2.00893e+10	1.23204e+11	1.00771e+11	7.92883e+10	9.58199e+10	1.11813e+11	1.01562e+11	7.86033e+10	7.05561e+10	4.24182e+10	2.56005e+10	4.56373e+10	3.33147e+10	1.65175e+10	1.53152e+10	6.60241e+10	9.02361e+10	2.0306e+10	1.81332e+10	2.05032e+10	2.25388e+10	2.76718e+10	1.51828e+10	2.67617e+10	2.35933e+10	2.97879e+10	2.19113e+10	3.44439e+10	1.99642e+10	4.52142e+10	5.09894e+10
H3 K27/K36/K37unmod	8.47861e+08	3.76731e+08	7.38822e+08	3.84353e+08	5.36564e+08	3.14835e+08	5.1195e+08	6.49548e+07	5.81085e+08	1.7624e+08	6.81469e+08	5.1449e+08	6.69315e+08	7.81398e+08	9.26875e+08	1.01052e+09	8.95273e+08	1.86289e+09	6.78417e+08	2.48844e+08	7.38178e+08	2.80883e+08	5.67797e+08	1.30087e+09	7.62702e+08	1.21108e+09	7.39534e+08	4.44282e+08	6.25745e+08	6.41458e+08	8.72392e+08	3.25318e+08	8.10088e+08	3.77359e+08	1.22262e+09	2.78646e+08	8.69581e+08	2.42562e+08	1.06695e+09	9.45564e+08	19.1072	13.8316	18.8017	16.5519	16.2235	9.76343	17.615	9.79102	17.9009
H3 K27me1	5.80604e+08	5.00923e+08	5.65367e+08	4.97867e+08	3.42221e+08	3.92947e+08	3.4577e+08	9.06946e+07	4.90154e+08	2.99436e+08	8.60829e+08	1.0041e+09	6.32274e+08	1.10141e+09	7.9899e+08	1.26408e+09	7.53335e+08	2.05492e+09	5.12681e+08	3.44906e+08	5.98109e+08	3.85901e+08	4.33805e+08	1.1789e+09	6.09417e+08	1.46073e+09	5.00138e+08	5.06095e+08	4.17357e+08	7.38784e+08	5.3609e+08	3.52275e+08	5.91702e+08	4.29461e+08	8.26852e+08	3.6793e+08	5.55077e+08	2.83196e+08	6.71354e+08	1.06512e+09	13.0844	18.3913	14.3876	21.4403	10.3474	12.1858	11.8971	13.6709	15.0996
H3 K36me1	2.36905e+08	4.95895e+07	1.903e+08	4.4879e+07	1.34031e+08	4.74779e+07	1.26409e+08	9.14934e+06	1.43213e+08	2.44573e+07	3.65114e+08	1.28524e+08	3.32914e+08	2.34468e+08	3.85043e+08	2.12765e+08	3.44812e+08	3.08829e+08	2.50069e+08	5.27895e+07	2.92932e+08	7.41853e+07	1.64011e+08	1.49466e+08	2.69442e+08	3.00542e+08	2.05182e+08	6.58747e+07	1.62609e+08	9.80422e+07	1.78384e+08	3.55548e+07	2.26043e+08	1.02185e+08	2.70334e+08	3.6618e+07	1.79854e+08	2.7072e+07	2.4754e+08	1.46655e+08	5.33883	1.82067	4.84279	1.93269	4.05255	1.47235	4.34944	1.37913	4.41181
H3 K27me2	4.98093e+08	5.29775e+08	4.39987e+08	4.48998e+08	4.20892e+08	6.5229e+08	2.81319e+08	1.28844e+08	2.49023e+08	2.13631e+08	2.30242e+08	2.84479e+08	4.04719e+08	7.77852e+08	5.13594e+08	9.93372e+08	6.21803e+08	1.27907e+09	4.71039e+08	3.87458e+08	5.04468e+08	4.37197e+08	2.65527e+08	5.37048e+08	5.81444e+08	1.4537e+09	3.66246e+08	5.43662e+08	3.08406e+08	5.85707e+08	2.84566e+08	2.14612e+08	4.71586e+08	3.82376e+08	7.2374e+08	4.38327e+08	2.51901e+08	1.67697e+08	5.0811e+08	9.03876e+08	11.2249	19.4507	11.1969	19.3358	12.7261	20.2284	9.67953	19.4214	7.67139
H3 K36me2	1.49216e+08	2.78863e+07	1.32452e+08	1.87036e+07	1.58934e+08	6.48937e+07	1.01621e+08	6.09526e+06	8.97119e+07	1.29435e+07	6.25739e+07	1.19374e+07	1.25858e+08	6.62976e+07	1.80745e+08	8.37713e+07	2.02694e+08	1.31697e+08	1.4456e+08	2.81753e+07	1.61686e+08	3.13913e+07	6.91228e+07	4.84829e+07	1.81619e+08	1.58733e+08	1.12225e+08	2.52805e+07	9.59014e+07	4.32599e+07	9.97079e+07	1.74536e+07	5.75787e+08	2.10514e+08	2.43255e+08	2.57205e+07	8.27715e+07	1.23931e+07	1.71313e+08	9.76296e+07	3.36271	1.02384	3.37067	0.805461	4.80551	2.01244	3.49653	0.918774	2.76366
H3K27me3	1.10017e+08	1.51423e+08	9.45508e+07	1.34218e+08	9.39007e+07	1.94131e+08	5.74122e+07	4.05746e+07	5.60865e+07	6.1107e+07	4.1642e+07	5.14375e+07	9.40363e+07	1.82432e+08	1.06116e+08	2.21209e+08	1.32766e+08	2.37514e+08	9.87827e+07	9.31155e+07	1.216e+08	1.30995e+08	5.16478e+07	8.62191e+07	1.22183e+08	2.78011e+08	6.82286e+07	1.42503e+08	7.19009e+07	1.4111e+08	4.90654e+07	6.04183e+07	9.8494e+07	1.08967e+08	1.84371e+08	1.51537e+08	5.50782e+07	4.39852e+07	1.2786e+08	2.22591e+08	2.47932	5.55948	2.40615	5.78001	2.83918	6.02024	1.97542	6.11604	1.72779
H3 K27me2/K36me1	2.98069e+08	3.3487e+08	2.721e+08	2.7373e+08	3.06663e+08	4.24333e+08	1.94243e+08	1.00192e+08	1.80443e+08	1.53569e+08	1.20397e+08	1.13984e+08	2.38643e+08	3.03691e+08	3.32935e+08	4.09579e+08	4.34317e+08	5.20311e+08	3.11691e+08	2.31606e+08	3.62802e+08	3.1595e+08	1.29881e+08	1.3237e+08	3.85701e+08	7.1886e+08	2.04949e+08	1.71207e+08	1.93726e+08	2.62446e+08	1.63499e+08	6.89501e+07	4.53911e+08	3.92792e+08	5.06264e+08	3.26148e+08	1.58969e+08	7.64115e+07	3.36653e+08	4.6057e+08	6.71721	12.2947	6.92444	11.788	9.27226	13.1591	6.68345	15.1025	5.55872
H3 K27me1/K36me2	1.18705e+09	4.01566e+08	9.77228e+08	2.28897e+08	8.16063e+08	6.13459e+08	9.05531e+08	1.22666e+08	1.01391e+09	2.64533e+08	1.42261e+08	3.28106e+07	9.22369e+08	4.87419e+08	9.94682e+08	6.63754e+08	1.73615e+09	1.26602e+09	1.21018e+09	3.80518e+08	1.316e+09	4.47732e+08	5.52718e+08	2.81987e+08	1.31908e+09	1.4049e+09	8.5179e+08	2.4209e+08	7.07267e+08	4.68938e+08	7.07128e+08	1.75453e+08	6.52221e+08	3.31672e+08	2.31227e+09	4.54558e+08	1.5876e+09	2.96825e+08	2.46747e+09	1.77622e+09	26.751	14.7435	24.8687	9.85732	24.6744	19.0242	31.1572	18.4902	31.2344
H3 K27me1/K36me1	3.36993e+08	1.60192e+08	3.5097e+08	1.40384e+08	2.92186e+08	2.08183e+08	2.35438e+08	3.98365e+07	2.85463e+08	1.04429e+08	3.22816e+08	1.76949e+08	4.10603e+08	2.88434e+08	4.81106e+08	3.66734e+08	4.50381e+08	4.84717e+08	2.93579e+08	1.12629e+08	3.6986e+08	1.69617e+08	2.5724e+08	2.0656e+08	4.16848e+08	5.85951e+08	3.17042e+08	1.38687e+08	2.94573e+08	2.71191e+08	3.39507e+08	9.29544e+07	3.8887e+08	2.46928e+08	5.05675e+08	1.26417e+08	3.19807e+08	8.35666e+07	3.92394e+08	3.94376e+08	7.59439	5.88143	8.93153	6.04556	8.83452	6.45602	8.10086	6.00479	8.79395
H3 K27me2/K36me2	2.6993e+07	2.1235e+07	1.77699e+07	9.07408e+06	8.80923e+07	1.21306e+08	2.63423e+07	5.7362e+06	1.21072e+07	3.66875e+06	4.36687e+06	2.38242e+06	3.26356e+07	2.54681e+07	3.67776e+07	3.29768e+07	1.19212e+08	9.73392e+07	7.72231e+07	4.5851e+07	5.32662e+07	3.37131e+07	7.5798e+06	3.63702e+06	7.11798e+07	1.06477e+08	2.60563e+07	1.08996e+07	2.10923e+07	1.74773e+07	3.0081e+06		3.74115e+07	3.22076e+07	1.25531e+08	6.4896e+07	2.46107e+07	5.02943e+06	1.21095e+08	1.07065e+08	0.608307	0.779643	0.452212	0.39077	2.66355	3.76185	0.906376	0.864651	0.372974
H3 K27me3/K36me1	3.02103e+07	8.1844e+07	3.16894e+07	8.57179e+07	3.33479e+07	1.10736e+08	1.87988e+07	2.45544e+07	1.89597e+07	3.68666e+07	1.08394e+07	1.9688e+07	2.72834e+07	6.32967e+07	3.57629e+07	7.91116e+07	4.92948e+07	7.93493e+07	3.0394e+07	4.67727e+07	4.03834e+07	6.40741e+07	1.44847e+07	2.30247e+07	4.10331e+07	1.0995e+08	1.81543e+07	4.34125e+07	2.19984e+07	5.00209e+07	1.56086e+07	1.6587e+07	4.4058e+07	6.54615e+07	6.61034e+07	1.07908e+08	1.78194e+07	1.84441e+07	3.96413e+07	8.83453e+07	0.680812	3.0049	0.806437	3.69139	1.00831	3.43408	0.646822	3.70123	0.584072
H3 K36me3/K27me1	1.35384e+08	8.76531e+07	1.1832e+08	5.52816e+07	8.44276e+07	8.00402e+07	1.01498e+08	3.01152e+07	1.25975e+08	5.79624e+07	2.9663e+06	2.09115e+06	9.39266e+07	1.0528e+08	1.03637e+08	1.41969e+08	2.11738e+08	2.54533e+08	1.46806e+08	1.07373e+08	1.55969e+08	9.86989e+07	5.84048e+07	9.55588e+07	1.4394e+08	2.14952e+08	9.36202e+07	8.7385e+07	9.22569e+07	1.00411e+08	6.67248e+07	4.48855e+07	8.49501e+07	2.58904e+07	3.37779e+08	1.70581e+08	2.21067e+08	1.12627e+08	3.39357e+08	2.2497e+08	3.05099	3.21818	3.01103	2.38067	2.55275	2.48215	3.49229	4.53944	3.88076
tot	4.43739e+09	2.72369e+09	3.92956e+09	2.3221e+09	3.30732e+09	3.22463e+09	2.90633e+09	6.63412e+08	3.24613e+09	1.40884e+09	2.84552e+09	2.34287e+09	3.98458e+09	4.41745e+09	4.89626e+09	5.47985e+09	5.95178e+09	8.57718e+09	4.22542e+09	2.08004e+09	4.71526e+09	2.47034e+09	2.57222e+09	4.04413e+09	4.90459e+09	8.00389e+09	3.50317e+09	2.42138e+09	3.01283e+09	3.41885e+09	3.31568e+09	1.40446e+09	4.43512e+09	2.70581e+09	7.3248e+09	2.54929e+09	4.32414e+09	1.36981e+09	6.48973e+09	6.43299e+09
[truncated: 72 more columns]

## Sheet: #2- Peptide scores
Peptide	Best peptide score
H3 K4unmod	163.84
H3 K4me1	154.35
H3 K9unmod/K14unmod	147.78
H3 K9me1/K14unmod	132.88
H3 K9me2/K14unmod	159.34
H3 K9me3/K14unmod	116.3
H3 K9unmod/K14Acetyl	89.08
H3 K9me1/K14Acetyl	147.41
H3 K9me2/K14Acetyl	182.46
H3 K9me3/K14Acetyl	137.46
H3 K9Acetyl/K14Acetyl	184.71
H3 K18unmod/K23unmod	202.44
H3 K18 (23) Acetyl/K23 (18) unmod	104.42
H3 K18Acetyl/K23Acetyl	190.88
H3 K27/K36/K37unmod	293.35
H3 K27me1	299.76
H3 K36me1	256.77
H3K27me3	189.1
H3 K27me2/K36me1	226.88
H3 K27me1/K36me2	223.72
H3 K27me1/K36me1	282.24
H3 K27me2/K36me2	162.87
H3 K27me3/K36me1	132.47
H3 K36me3/K27me1	192.65
