# Supplementary material for: Pathology Tissue-quantitative Mass Spectrometry Analysis to Profile Histone Post-translational Modification Patterns in Patient Samples
Source: Mol Cell Proteomics. 2015 Oct 13;15(3):866–77. doi: 10.1074/mcp.M115.054510 (PMC4813706; doi:10.1074/mcp.M115.054510)
Supplement: Supplemental Data [file 10.1074_M115.054510_mcp.M115.054510-5.xlsx]

## Sheet: Table S4
Table S4. Parameters for representative histone modified peptides identified from FFPE samples1
Peptide		Modified sequence2	UniProt ID	Charge	m/z	Mass	Mass Error [ppm]	Score	Source
H3 3-8	K4me1	_TK(me1)QTAR_	P68433	2	382.229	762.443	NaN	61.494	spleen 6 years - FFPE
	K4me2	_TK(me2)QTAR_	P68434	2	366.722	731.429	0.0032207	61.837	spleen 6 years - FFPE
	K4ac	_TK(ac)QTAR_	P68435	2	373.711	745.408	NaN	76.847	biopsy #2 - FFPE
H3 9-17	K9me1	_K(me1)STGGK(d3)APR_	P68433	3	335.87	1004.59	-0.78993	133.13	spleen 6 years - FFPE
	K14me1	_K(d3)STGGK(me1)APR_	P68433	2	503.302	1004.59	0.16232	113.71	spleen 6 years - FFPE
	K9me2	_K(me2)STGGK(d3)APR_	P68433	3	325.532	973.575	-1.0156	103.7	spleen 6 years - FFPE
	K9me3	_K(me3)STGGK(d3)APR_	P68433	3	330.204	987.59	-2.1637	147.75	spleen 6 years - FFPE
	K14ac	_K(ac)STGGK(d3)APR_	P68433	2	494.784	987.554	-1.4043	81.95	spleen - FFPE
	K9ac	_K(d3)STGGK(ac)APR_	P68433	2	494.784	987.554	2.1874	114.97	spleen - FFPE
	K9me1/K14ac	_K(me1)STGGK(ac)APR_	P68433	2	501.792	1001.57	-0.38694	126.31	spleen - FFPE
	K9me2/K14ac	_K(me2)STGGK(ac)APR_	P68433	2	486.285	970.556	-0.54299	138.22	spleen - FFPE
	K9me3/K14ac	_K(me3)STGGK(ac)APR_	P68433	3	329.198	984.572	-0.12028	115.78	spleen 6 years - FFPE
	K9ac/K14ac	_K(ac)STGGK(ac)APR_	P68433	2	493.275	984.535	1.2907	83.883	spleen - FFPE
	K9me1/K14me1	_K(me1)STGGK(me1)APR_	P68433	2	510.309	1018.6	1.3971	104.01	spleen - FFPE
	K9me2/K14me1	_K(me2)STGGK(me1)APR_	P68433	2	494.803	987.59	-0.2005	110.14	spleen 6 years - FFPE
	K9me3/K14me1	_K(me3)STGGK(me1)APR_	P68433	2	501.81	1001.61	0.81472	94.692	spleen - FFPE
	K9form	_K(form)STGGK(d3)APR_	P68433	2	487.776	973.538	-0.6367	123.86	spleen - FFPE
H3 18-26	K23Ac	_K(d3)QLATK(ac)AAR_	P68434	2	537.329	1072.64	1.7056	169.65	spleen - FFPE
	K18Ac/K23Ac	_K(ac)QLATK(ac)AAR_	P68433	2	535.819	1069.62	1.6592	168.74	spleen 6 years - FFPE
	K18me1	_K(me1)QLATK(d3)AAR_	P68433	2	545.846	1089.68	-0.20463	113.71	spleen 6 years - FFPE
	K23me1	_K(d3)QLATK(me1)AAR_	P68433	2	545.846	1089.68	-0.63044	131.22	liver -FFPE
	K18me1/K23me1	_K(me1)QLATK(me1)AAR_	P68433	2	552.854	1103.69	1.2915	93.111	spleen 6 years - FFPE
	K18form	_K(form)QLATK(d3)AAR_	P68433	2	530.321	1058.63	0.15917	188.66	spleen - FFPE
	K23form	_K(d3)QLATK(form)AAR_	P68433	2	530.321	1058.63	-0.59426	177.3	spleen - FFPE
H3 27-40	K27me1	_K(me1)SAPATGGVK(d3)K(d3)PHR_	P68433	2	791.972	1581.93	-0.49058	280.97	spleen 6 years - FFPE
	K36me1	_K(d3)SAPATGGVK(me1)K(d3)PHR_	P68433	3	528.317	1581.93	-0.65554	215.87	spleen - FFPE
	K37me1	_K(d3)SAPATGGVK(d3)K(me1)PHR_	P68433	2	791.972	1581.93	2.357	128.9	spleen 6 years - FFPE
	K27me2	_K(me2)SAPATGGVK(d3)K(d3)PHR_	P68433	3	517.979	1550.92	-1.0422	157.68	spleen - FFPE
	K36me2	_K(d3)SAPATGGVK(me2)K(d3)PHR_	P68434	3	517.979	1550.92	0.5308	174.75	spleen - FFPE
	K27me3	_K(me3)SAPATGGVK(d3)K(d3)PHR_	P68433	3	522.651	1564.93	-2.9322	162.37	spleen 6 years - FFPE
	K36me3	_K(d3)SAPATGGVK(me3)K(d3)PHR_	P68433	3	522.651	1564.93	-1.6837	85.457	spleen 6 years - FFPE
	K27me1/K36me1	_K(me1)SAPATGGVK(me1)K(d3)PHR_	P68433	2	798.98	1595.95	0.76964	286.09	spleen 6 years - FFPE
	K27me1/K37me1	_K(me1)SAPATGGVK(d3)K(me1)PHR_	P68433	3	532.989	1595.95	1.12	121.76	spleen 6 years - FFPE
	K27me1/K36me2	_K(me1)SAPATGGVK(me2)K(d3)PHR_	P68433	4	392.24	1564.93	-1.4584	183.79	spleen 6 years - FFPE
	K27me2/K36me1	_K(me2)SAPATGGVK(me1)K(d3)PHR_	P68433	3	522.651	1564.93	-1.2541	166.09	spleen 6 years - FFPE
	K27me2/K37me1	_K(me2)SAPATGGVK(d3)K(me1)PHR_	P68433	3	522.651	1564.93	0.78951	121.76	spleen 6 years - FFPE
	K27me1/K36me3	_K(me1)SAPATGGVK(me3)K(d3)PHR_	P68434	4	395.744	1578.95	-3.0748	171.29	spleen - FFPE
	K27me3/K36me1	_K(me3)SAPATGGVK(me1)K(d3)PHR_	P68433	3	527.323	1578.95	-0.99659	144.12	spleen 6 years - FFPE
	K27me2/K36me2	_K(me2)SAPATGGVK(me2)K(d3)PHR_	P68433	4	384.487	1533.92	0.69822	157.52	spleen - FFPE
	K27me1/K36me1/K37me1	_K(me1)SAPATGGVK(me1)K(me1)PHR_	P68433	3	537.661	1609.96	1.2463	69.716	spleen 6 years - FFPE
	K27me1/K36me2/K37me1	_K(me1)SAPATGGVK(me2)K(me1)PHR_	P68433	4	395.744	1578.95	-0.61361	145.17	spleen 6 years - FFPE
	K27me1/K36me1/K37me2	_K(me1)SAPATGGVK(me1)K(me2)PHR_	P68433	3	527.323	1578.95	0.94623	116.51	spleen - frozen
	K27me2/K36me1/K37me1	_K(me2)SAPATGGVK(me1)K(me1)PHR_	P68433	3	527.323	1578.95	1.1007	74.853	spleen 6 years - FFPE
	K27ac	_K(ac)SAPATGGVK(d3)K(d3)PHR_	P68433	3	522.639	1564.9	-0.0048929	76.357	spleen - FFPE
	K27me1/K36ac	_K(me1)SAPATGGVK(ac)K(d3)PHR_	P68433	3	527.311	1578.91	0.57139	64.534	spleen 6 years - FFPE
	K27me1/K37ac	_K(me1)SAPATGGVK(d3)K(ac)PHR_	P68433	3	527.311	1578.91	0.50346	122.63	spleen 6 years - FFPE
	K36form	_K(d3)SAPATGGVK(form)K(d3)PHR_	P68433	3	517.967	1550.88	1.179	61.375	spleen - FFPE
H3 73-83	K79me1	_EIAQDFK(me1)TDLR_	P68433	2	697.871	1393.73	-0.18568	214.67	spleen 6 years - FFPE
	K79me2	_EIAQDFK(me2)TDLR_	P68433	3	455.245	1362.71	1.7811	78.342	spleen 6 years - FFPE
	K79ac	_EIAQDFK(ac)TDLR_	P68433	2	689.354	1376.69	NaN	102.28	spleen - FFPE
	K79form	_EIAQDFK(form)TDLR_	P68433	2	682.346	1362.68	-0.24865	174.57	spleen - FFPE
H4 4-17	Mono-Acetyl K	_GK(d3)GGK(ac)GLGK(d3)GGAK(d3)R_	P62806	2	724.438	1446.86	0.35442	172.33	spleen 6 years - FFPE
		_GK(d3)GGK(d3)GLGK(ac)GGAK(d3)R_	P62806	2	724.438	1446.86	-1.5254	149.69	spleen 6 years - FFPE
		_GK(d3)GGK(d3)GLGK(d3)GGAK(ac)R_	P62806	2	724.438	1446.86	-1.1591	164.64	spleen 6 years - FFPE
	Di-Acetyl K	_GK(d3)GGK(d3)GLGK(ac)GGAK(ac)R_	P62806	2	722.929	1443.84	-0.27931	156.08	spleen 6 years - FFPE
		_GK(d3)GGK(ac)GLGK(d3)GGAK(ac)R_	P62806	2	722.929	1443.84	-0.47569	115.12	spleen 6 years - FFPE
	Tri-Acetyl K	_GK(ac)GGK(d3)GLGK(ac)GGAK(ac)R_	P62806	2	721.419	1440.82	0.25228	128.76	spleen 6 years - FFPE
	K5me1	_GK(me1)GGK(d3)GLGK(d3)GGAK(d3)R_	P62806	2	732.955	1463.9	-1.4833	138.02	spleen 6 years - FFPE
	K8me1	_GK(d3)GGK(me1)GLGK(d3)GGAK(d3)R_	P62806	2	732.955	1463.9	-1.3588	147.26	spleen - FFPE
	K12me1	_GK(d3)GGK(d3)GLGK(me1)GGAK(d3)R_	P62806	3	488.973	1463.9	-1.3674	96.23	spleen 6 years - FFPE
	K16me1	_GK(d3)GGK(d3)GLGK(d3)GGAK(me1)R_	P62806	3	488.973	1463.9	0.28158	60.364	spleen - FFPE
	K5me1/K16me1	_GK(me1)GGK(d3)GLGK(d3)GGAK(me1)R_	P62806	2	739.963	1477.91	1.4819	126.1	spleen 6 years - FFPE
	K8me1/K12me1	_GK(d3)GGK(me1)GLGK(me1)GGAK(d3)R_	P62806	2	739.963	1477.91	-1.5185	107.53	spleen 6 years - FFPE
	K5me1/K16ac	_GK(me1)GGK(d3)GLGK(d3)GGAK(ac)R_	P62806	2	731.446	1460.88	-0.72565	164.68	spleen 6 years - FFPE
	K8me1/K16ac	_GK(d3)GGK(me1)GLGK(d3)GGAK(ac)R_	P62806	2	731.446	1460.88	-1.3457	132.97	spleen 6 years - FFPE
	K12ac/K16me1	_GK(d3)GGK(d3)GLGK(ac)GGAK(me1)R_	P62806	2	731.446	1460.88	-0.024119	66.004	spleen - FFPE
	K5form	_GK(form)GGK(d3)GLGK(d3)GGAK(d3)R_	P62806	2	717.43	1432.85	-0.72535	186.17	spleen - FFPE
	K8form	_GK(d3)GGK(form)GLGK(d3)GGAK(d3)R_	P62806	3	478.623	1432.85	-0.28118	96.82	spleen - FFPE
	K12form	_GK(d3)GGK(d3)GLGK(form)GGAK(d3)R_	P62806	2	717.43	1432.85	-1.0023	143.86	spleen - FFPE
1 peptide H3 K27me1/K36me1/K37me2 was only identified in frozen samples.
2 d3 = D3-acetylation, me1 = methylation+D3-acetylation, me2 = dimethylation, me3 = trimethylation, ac = acetylation
